# Supplementary material for: Reinvestigation of the crystal structure of Ca2Ce8(SiO4)6O2 apatite by Rietveld refinement
Source: Acta Crystallogr E Crystallogr Commun. 2018 Jun 12;74(Pt 7):955–9. doi: 10.1107/S2056989018008435 (PMC6038630; doi:10.1107/S2056989018008435)
Supplement: Supplementary file 1 [file e-74-00955-sup1.cif]

##############################################################################
#                                                                            #
# This CIF contains the data in a paper accepted for publication in          #
# Acta Crystallographica Section E. It conforms to the requirements of       #
# Notes for Authors for Acta Crystallographica Section E, and has been       #
# peer reviewed under the auspices of the IUCr Commission on Journals.       #
#                                                                            #
# Full details of the Crystallographic Information File format               #
# are given in the paper "The Crystallographic Information File (CIF):       #
# a New Standard Archive File for Crystallography" by S. R. Hall, F. H.      #
# Allen and I. D. Brown [Acta Cryst. (1991), A47, 655-685].                  #
#                                                                            #
# The current version of the core CIF dictionary is obtainable from          #
# ftp://ftp.iucr.org/pub/cif_core.dic.                                       #
#                                                                            #
# Software is freely available for graphical display of the structure(s)     #
# in this CIF. For information consult the CIF software page                 #
# http://www.iucr.org/resources/cif/software.                                #
#                                                                            #
# This file may be used for bona fide research purposes within the           #
# scientific community so long as proper attribution is given to the journal # 
# article from which it was obtained.                                        #
#                                                                            #
##############################################################################
data_cacesio
loop_
    _audit_conform_dict_name
    _audit_conform_dict_version
    cif_core.dic .
    cif_pd.dic .
_journal_date_recd_electronic     2018-05-16
_journal_date_accepted     2018-06-07
_journal_name_full     'Acta Crystallographica, Section E'
_journal_year     2018
_journal_volume     74
_journal_issue      7
_journal_page_first     955
_journal_page_last     959
_journal_paper_category     GI
_journal_paper_doi     10.1107/S2056989018008435
_journal_coeditor_code     WM5448
_publ_contact_author_name     'Nicolas Massoni'
_publ_contact_author_address
;
CEA, DEN, DE2D
Marcoule
BP17171
F-30207 Bagnols sur Ceze
France
;
_publ_contact_author_email     'nicolas.massoni@cea.fr'
_publ_contact_author_fax     '+33 466 791 880'
_publ_contact_author_phone     '+33 466 791 805'
_publ_section_title
;
Reinvestigation of the crystal structure of Ca~2~Ce~8~(SiO~4~)~6~O~2~ apatite by
Rietveld refinement
;
_publ_section_title_footnote     .
loop_
    _publ_author_name
    _publ_author_footnote
    _publ_author_address
    'Massoni, Nicolas' .
;
CEA, DEN, DE2D
Marcoule
BP17171
F-30207 Bagnols sur Ceze
France
;
    'Hegron, Ronan' .
;
CEA, DEN, DE2D
Marcoule
BP17171
F-30207 Bagnols sur Ceze
France
;
    'Campayo, Lionel' .
;
CEA, DEN, DE2D
Marcoule
BP17171
F-30207 Bagnols sur Ceze
France
;
_publ_section_synopsis
;
The lattice parameters of apatite-type Ca~2~Ca~8~(SiO~4~)~6~O~2~ determined from
X-ray powder diffraction data are inconsistent with those found in the
literature for the same type of material. Hence the structure was redetermined
and compared with previously published data.
;
data_I
_database_code_depnum_ccdc_archive 'CCDC 1848048'
_pd_block_diffractogram_id     cacesioprofile
_chemical_name_systematic
;
Dicalcium octacerium hexakis(silicate) dioxide
;
_chemical_name_common     ?
_chemical_formula_moiety     ?
_chemical_formula_sum     'Ca2 Ce8 O26 Si6'
_chemical_formula_structural     'Ca2 Ce8 O26 Si6'
_chemical_formula_analytical     ?
_chemical_formula_iupac     'Ca2 Ce8 (Si O4)6 O2'
_chemical_formula_weight     1785.6
_chemical_melting_point     ?
_space_group_crystal_system     hexagonal
_space_group_name_H-M_alt     'P 63/m'
_space_group_name_Hall     '-P 6c'
loop_
    _space_group_symop_id
    _space_group_symop_operation_xyz
    1 x,y,z
    2 -y,x-y,z
    3 -x+y,-x,z
    4 -x,-y,z+1/2
    5 y,-x+y,z+1/2
    6 x-y,x,z+1/2
    7 -x,-y,-z
    8 y,-x+y,-z
    9 x-y,x,-z
    10 x,y,-z+1/2
    11 -y,x-y,-z+1/2
    12 -x+y,-x,-z+1/2
_cell_length_a     9.59912(6)
_cell_length_b     9.59912(6)
_cell_length_c     7.09284(6)
_cell_angle_alpha     90
_cell_angle_beta     90
_cell_angle_gamma     120
_cell_volume     565.996(7)
_cell_formula_units_Z     1
_cell_measurement_reflns_used     353
_cell_measurement_theta_min     5.0115
_cell_measurement_theta_max     65.005
_cell_measurement_temperature     293
_cell_special_details     y
_exptl_crystal_density_diffrn     5.2387
_exptl_crystal_density_meas     ?
_exptl_crystal_density_method     'not measured'
_exptl_crystal_F_000     796
_pd_char_colour     brown
_pd_char_particle_morphology     plate-like
_exptl_absorpt_coefficient_mu     ?
_exptl_absorpt_correction_type     ?
_exptl_absorpt_correction_T_min     ?
_exptl_absorpt_correction_T_max     ?
_exptl_special_details     ?
_diffrn_ambient_temperature     293
_diffrn_radiation_type     'Cu K\a~1~'
_diffrn_radiation_wavelength     1.54176
_diffrn_measurement_device_type     'Panalytical XPert MPD Pro'
_pd_instr_dist_src/spec     ?
_pd_instr_dist_spec/detc     ?
_pd_instr_location     ?
loop_
    _refln_index_h
    _refln_index_k
    _refln_index_l
    _refln_observed_status
    _refln_F_squared_meas
    _refln_F_squared_calc
    _refln_d_spacing
    1 0 0 o 675.50 990.52 8.313080
    1 0 1 < 38.17 74.81 5.395746
    2 -1 0 < 96.16 47.03 4.799559
    2 0 0 o 16931.95 18229.07 4.156540
    2 -1 1 o 10271.00 11425.88 3.975015
    2 0 1 o 154.58 201.52 3.586132
    0 0 2 o 62918.37 74300.80 3.546421
    1 0 2 o 21020.24 21510.40 3.261991
    3 -2 0 o 31127.08 32475.50 3.142049
    3 -1 0 o 13520.76 14106.48 3.142049
    3 -1 1 o 35657.22 37196.63 2.872790
    3 -2 1 o 60521.97 63134.86 2.872790
    2 -1 2 o 33285.75 35811.77 2.852253
    3 0 0 o 46835.25 48785.37 2.771027
    2 0 2 o 1446.02 1045.62 2.697873
    3 0 1 < 22.20 22.00 2.581045
    4 -2 0 < 27.56 65.20 2.399779
    3 -1 2 o 2308.41 2547.11 2.351794
    3 -2 2 o 209.64 231.31 2.351794
    4 -3 0 o 4087.70 3940.00 2.305634
    4 -1 0 o 21089.33 20327.34 2.305634
    1 0 3 o 222.48 221.31 2.274097
    4 -2 1 o 4986.63 5063.47 2.273194
    4 -1 1 o 114.04 99.15 2.192694
    4 -3 1 o 2285.54 1987.08 2.192694
    3 0 2 o 4136.24 3960.16 2.183521
    2 -1 3 o 22291.57 22218.17 2.120914
    4 0 0 o 27039.55 26238.30 2.078270
    2 0 3 o 3689.57 3007.46 2.055085
    4 0 1 o 54.89 56.62 1.994418
    4 -2 2 o 48266.09 46389.36 1.987508
    4 -3 2 o 9153.25 8443.76 1.933029
    4 -1 2 o 26150.47 24123.47 1.933029
    5 -3 0 o 8697.40 8691.77 1.907151
    5 -2 0 o 11402.79 11395.41 1.907151
    3 -1 3 o 32290.21 29898.76 1.889187
    3 -2 3 o 59674.66 55255.10 1.889187
    5 -3 1 o 30543.07 27363.86 1.841735
    5 -2 1 o 21063.04 18870.60 1.841735
    5 -4 0 o 35194.40 31177.06 1.814063
    5 -1 0 o 72157.77 63921.16 1.814063
    3 0 3 o 17.79 17.91 1.798582
    4 0 2 o 70077.60 67023.55 1.793066
    0 0 4 o 185556.45 195408.48 1.773210
    5 -1 1 o 75.04 66.00 1.757492
    5 -4 1 o 2762.29 2429.70 1.757492
    1 0 4 < 381.13 483.32 1.734198
    4 -2 3 o 2318.61 1689.00 1.684209
    5 -3 2 o 1215.80 1067.29 1.679678
    5 -2 2 o 401.58 352.53 1.679678
    2 -1 4 o 944.00 769.46 1.663322
    5 0 0 o 9334.17 7713.28 1.662616
    4 -1 3 < 35.33 42.26 1.650673
    4 -3 3 < 294.06 351.80 1.650673
    2 0 4 o 7827.69 7287.88 1.630995
    5 0 1 o 185.64 205.46 1.618738
    5 -4 2 o 421.12 436.77 1.615037
    5 -1 2 o 4134.67 4288.33 1.615037
    6 -3 0 < 0.14 0.05 1.599853
    6 -4 0 o 11826.02 9592.15 1.571024
    6 -2 0 o 22665.34 18383.97 1.571024
    4 0 3 o 0.58 0.51 1.560937
    6 -3 1 o 34546.62 30553.07 1.560645
    3 -1 4 o 15737.28 14198.79 1.544266
    3 -2 4 o 16756.34 15118.23 1.544266
    6 -2 1 o 1122.60 994.35 1.533850
    6 -4 1 o 3948.02 3496.97 1.533850
    5 0 2 o 47643.45 44401.41 1.505393
    3 0 4 o 23360.38 21357.66 1.493585
    6 -1 0 o 1054.45 961.61 1.493073
    6 -5 0 o 11768.27 10732.15 1.493073
    5 -2 3 o 9098.00 8495.97 1.484406
    5 -3 3 o 28245.13 26376.11 1.484406
    6 -1 1 o 6350.35 6300.93 1.461053
    6 -5 1 o 17124.32 16991.05 1.461053
    6 -3 2 o 27644.99 26701.37 1.458330
    5 -1 3 o 587.38 500.15 1.439226
    5 -4 3 o 3176.10 2704.46 1.439226
    6 -2 2 o 440.75 409.14 1.436395
    6 -4 2 o 4002.19 3715.16 1.436395
    4 -2 4 < 0.57 1.27 1.426127
    4 -1 4 o 2688.00 3503.96 1.405593
    4 -3 4 o 456.96 595.68 1.405593
    1 0 5 < 57.27 85.30 1.398355
    6 0 0 < 751.22 1009.91 1.385513
    6 -1 2 o 2644.17 2816.90 1.376091
    6 -5 2 o 1351.30 1439.57 1.376091
    7 -3 0 < 604.54 1124.03 1.366662
    7 -4 0 < 679.49 1263.39 1.366662
    2 -1 5 o 4888.65 4777.99 1.360392
    5 0 3 o 993.12 964.11 1.360006
    6 0 1 o 2499.91 2416.01 1.359812
    4 0 4 o 18013.44 18146.26 1.348937
    2 0 5 o 16.65 16.00 1.342535
    7 -3 1 o 411.51 394.78 1.341978
    7 -4 1 o 12196.90 11700.91 1.341978
    7 -2 0 o 212.23 249.11 1.331158
    7 -5 0 o 8300.31 9742.84 1.331158
    6 -3 3 o 18763.46 16766.35 1.325005
    6 -2 3 o 4023.20 3599.42 1.308488
    6 -4 3 o 3559.59 3184.65 1.308488
    7 -2 1 o 21292.06 19016.77 1.308316
    7 -5 1 o 10788.05 9635.22 1.308316
    5 -3 4 o 4011.36 4139.95 1.298621
    5 -2 4 o 5191.01 5357.43 1.298621
    3 -1 5 o 19501.62 18503.28 1.292907
    3 -2 5 o 30545.20 28981.50 1.292907
    6 0 2 o 14741.74 13613.17 1.290523
    7 -3 2 o 4196.75 4314.45 1.275248
    7 -4 2 o 1759.61 1808.96 1.275248
    5 -4 4 o 22737.95 20384.95 1.268046
    5 -1 4 o 51846.36 46481.13 1.268046
    7 -1 0 o 15143.57 13510.20 1.267733
    7 -6 0 o 25813.71 23029.46 1.267733
    3 0 5 o 6.09 5.73 1.262724
    6 -1 3 o 3286.19 3101.23 1.262415
    6 -5 3 o 16329.53 15410.43 1.262415
    7 -1 1 o 12543.23 11822.23 1.247956
    7 -6 1 o 25181.42 23733.95 1.247956
    7 -5 2 o 11013.40 10230.81 1.246258
    7 -2 2 o 40892.57 37986.84 1.246258
    4 -2 5 o 2592.05 3343.44 1.221168
    5 0 4 o 8500.35 8995.18 1.212861
    4 -1 5 o 74.02 82.95 1.208202
    4 -3 5 o 1401.74 1570.91 1.208202
    8 -4 0 o 53761.34 51509.63 1.199890
    6 0 3 o 1361.48 1301.61 1.195377
    7 -1 2 o 4356.15 3999.47 1.193754
    7 -6 2 o 2907.86 2669.76 1.193754
    6 -3 4 o 51.69 47.90 1.187840
    8 -3 0 o 0.00 0.00 1.187583
    8 -5 0 o 6851.45 6118.18 1.187583
    7 0 0 o 2946.66 2631.29 1.187583
    7 -3 3 o 34.80 35.22 1.183208
    7 -4 3 o 12059.29 12202.46 1.183208
    8 -4 1 o 1521.76 1532.55 1.183080
    0 0 6 o 44599.11 45786.33 1.182140
    6 -2 4 o 11540.82 10291.79 1.175897
    6 -4 4 o 14859.21 13251.05 1.175897
    4 0 5 o 166.17 146.11 1.171649
    8 -3 1 o 3382.01 3006.37 1.171278
    7 0 1 o 2449.46 2177.40 1.171278
    8 -5 1 o 1182.81 1051.44 1.171278
    1 0 6 o 11512.07 9961.73 1.170366
    7 -2 3 o 18928.13 16487.38 1.159943
    7 -5 3 o 10271.78 8947.26 1.159943
    8 -2 0 o 7312.77 7477.08 1.152817
    8 -6 0 o 3981.08 4070.53 1.152817
    2 -1 6 o 24702.19 21341.12 1.147836
    6 -1 4 o 879.25 842.64 1.142118
    6 -5 4 o 10743.18 10295.86 1.142118
    5 -2 5 o 12832.30 11926.28 1.138225
    5 -3 5 o 15994.82 14865.51 1.138225
    8 -6 1 o 1598.36 1478.21 1.137885
    8 -2 1 o 9652.90 8927.25 1.137885
    2 0 6 o 11.37 10.76 1.137049
    8 -4 2 o 8993.97 8579.85 1.136597
    8 -3 2 o 6452.59 5994.14 1.126120
    7 0 2 o 2363.94 2195.99 1.126120
    8 -5 2 o 29794.47 27677.62 1.126120
    5 -1 5 o 17.18 17.13 1.117468
    5 -4 5 o 1195.85 1192.37 1.117468
    7 -1 3 o 11235.98 11147.44 1.117254
    7 -6 3 o 14127.60 14016.28 1.117254
    3 -2 6 < 356.03 1443.70 1.106424
    3 -1 6 < 9.73 39.45 1.106424
    8 -7 0 o 1520.70 1516.54 1.101094
    8 -1 0 o 24804.91 24737.05 1.101094
    8 -6 2 o 869.04 1020.82 1.096347
    8 -2 2 o 895.28 1051.64 1.096347
    6 0 4 < 494.52 1229.90 1.091761
    8 -7 1 o 2272.46 2541.77 1.088061
    8 -1 1 o 554.60 620.33 1.088061
    3 0 6 o 228.38 252.21 1.087330
    7 -3 4 < 404.35 423.58 1.082466
    7 -4 4 < 985.67 1032.54 1.082466
    5 0 5 < 92.92 241.38 1.079149
    8 -4 3 < 0.60 8.02 1.069982
    7 -2 4 o 239.10 280.43 1.064566
    7 -5 4 o 3196.25 3748.71 1.064566
    9 -4 0 o 644.60 752.74 1.064381
    9 -5 0 o 9848.54 11500.81 1.064381
    6 -3 5 o 21425.85 20580.09 1.061411
    8 -5 3 o 1409.91 1352.69 1.061227
    7 0 3 o 352.25 337.95 1.061227
    8 -3 3 o 2211.98 2122.21 1.061227
    4 -2 6 o 20342.40 19474.31 1.060457
    6 -4 5 o 2193.13 2252.71 1.052864
    6 -2 5 o 272.56 279.96 1.052864
    9 -4 1 o 3153.65 3207.60 1.052595
    9 -5 1 o 513.81 522.60 1.052595
    4 -1 6 o 19089.72 19063.56 1.051933
    4 -3 6 o 1487.79 1485.75 1.051933
    8 -7 2 o 11258.52 11185.63 1.051575
    8 -1 2 o 551.03 547.46 1.051575
    9 -3 0 o 251.58 260.91 1.047350
    9 -6 0 o 3705.79 3843.15 1.047350
    8 0 0 o 13261.88 15398.76 1.039135
    8 -6 3 o 3847.48 3758.03 1.036200
    8 -2 3 o 8016.98 7830.59 1.036200
    9 -3 1 o 6908.38 6746.49 1.036115
    9 -6 1 o 7309.33 7138.04 1.036115
    7 -1 4 o 13973.97 13697.37 1.031279
    7 -6 4 o 14855.36 14561.31 1.031279
    6 -1 5 o 5617.93 4849.55 1.028410
    6 -5 5 o 11789.59 10177.11 1.028410
    8 0 1 o 46.36 39.66 1.028159
    4 0 6 o 37946.67 32580.61 1.027542
    9 -4 2 o 10200.37 9752.88 1.019456
    9 -5 2 o 25425.20 24309.79 1.019456
    9 -2 0 o 2220.51 2107.22 1.015604
    9 -7 0 o 11080.75 10515.37 1.015604
    1 0 7 o 13.89 12.32 1.005819
    9 -2 1 o 1450.44 1268.60 1.005350
    9 -7 1 o 12170.57 10644.78 1.005350
    5 -2 6 o 3.82 3.31 1.004773
    5 -3 6 o 44.61 38.72 1.004773
    9 -3 2 o 19503.37 17034.55 1.004462
    9 -6 2 o 4349.65 3799.05 1.004462
    8 -7 3 o 1604.54 1489.88 0.998155
    8 -1 3 o 25.54 23.71 0.998155
    8 0 2 o 36618.59 34036.66 0.997209
    8 -4 4 o 45558.39 44416.00 0.993754
    2 -1 7 o 5793.97 5904.84 0.991410
    6 0 5 o 1595.27 1636.73 0.991186
    5 -1 6 o 1430.78 1460.92 0.990409
    5 -4 6 o 363.83 371.50 0.990409
    8 -5 4 o 5506.79 6044.37 0.986729
    7 0 4 o 913.27 1002.43 0.986729
    8 -3 4 o 2.40 2.64 0.986729
    2 0 7 o 232.38 265.57 0.984434
    7 -3 5 o 312.71 355.38 0.984215
    7 -4 5 o 5786.20 6575.82 0.984215
    9 -2 2 < 434.63 1288.83 0.976357
    9 -7 2 < 455.06 1349.39 0.976357
    9 -1 0 o 5505.14 7758.73 0.972972
    9 -8 0 o 293.09 413.07 0.972972
    7 -2 5 o 13457.15 12552.34 0.970702
    7 -5 5 o 6414.64 5983.34 0.970702
    9 -4 3 o 2693.14 2512.13 0.970562
    9 -5 3 o 449.41 419.20 0.970562
    8 -6 4 o 2135.68 1886.38 0.966515
    8 -2 4 o 8936.30 7893.17 0.966515
    3 -1 7 o 13007.66 11962.03 0.964358
    3 -2 7 o 23587.05 21691.00 0.964358
    9 -1 1 o 30.75 28.13 0.963945
    9 -8 1 o 1159.55 1060.51 0.963945
    5 0 6 o 19649.13 17936.46 0.963436
    10 -5 0 o 8719.92 8762.37 0.959912
    9 -3 3 o 2424.46 2423.42 0.957597
    9 -6 3 o 3471.33 3469.84 0.957597
    10 -4 0 o 6040.28 7673.34 0.953576
    10 -6 0 o 270.25 343.32 0.953576
    3 0 7 o 5.10 4.43 0.951637
    8 0 3 o 162.21 138.27 0.951306
    10 -5 1 o 3069.59 2624.71 0.951240
    6 -3 6 o 20120.20 17086.96 0.950751
    7 -6 5 o 16460.98 17451.92 0.945267
    7 -1 5 o 6683.87 7086.23 0.945267
    10 -4 1 o 9661.68 10202.17 0.945073
    10 -6 1 o 245.52 259.25 0.945073
    6 -2 6 o 692.56 732.95 0.944594
    6 -4 6 o 180.92 191.47 0.944594
    9 -1 2 o 29611.45 27719.49 0.938300
    9 -8 2 o 1888.20 1767.56 0.938300
    8 -7 4 o 1186.69 1031.76 0.935420
    8 -1 4 o 23892.70 20773.38 0.935420
    10 -7 0 o 13896.56 12044.44 0.935295
    10 -3 0 o 8827.79 7651.23 0.935295
    4 -2 7 o 1598.49 1433.42 0.933465
    9 -2 3 o 1739.45 1572.52 0.933153
    9 -7 3 o 8954.11 8094.80 0.933153
    4 -1 7 o 10.70 9.90 0.927635
    4 -3 7 o 30.17 27.92 0.927635
    10 -3 1 o 14879.71 13937.29 0.927267
    10 -7 1 o 10325.49 9671.51 0.927267
    6 -1 6 o 1619.09 1524.40 0.926815
    6 -5 6 o 183.06 172.35 0.926815
    10 -5 2 o 5056.04 4751.06 0.926570
    9 0 0 o 22329.23 23113.32 0.923676
    10 -4 2 o 144.59 151.60 0.920868
    10 -6 2 o 497.30 521.40 0.920868
    8 -4 5 < 715.24 1483.26 0.916119
    9 0 1 < 190.09 399.16 0.915941
    9 -4 4 o 581.79 715.00 0.912596
    9 -5 4 o 5839.01 7175.90 0.912596
    4 0 7 o 9.41 12.66 0.910780
    8 -5 5 o 470.06 612.99 0.910606
    7 0 5 o 1445.64 1885.22 0.910606
    8 -3 5 o 1586.67 2069.13 0.910606
    10 -8 0 < 224.59 513.09 0.907031
    10 -2 0 < 1468.77 3355.42 0.907031
    10 -3 2 < 432.32 640.41 0.904372
    10 -7 2 < 575.06 851.86 0.904372
    9 -3 4 o 4.12 5.13 0.901793
    9 -6 4 o 3131.45 3898.66 0.901793
    9 -1 3 o 322.97 327.06 0.899761
    9 -8 3 o 874.33 885.41 0.899761
    10 -2 1 o 1605.42 1624.61 0.899705
    10 -8 1 o 12116.50 12261.33 0.899705
    6 0 6 o 10084.05 10147.24 0.899291
    8 0 4 o 11538.58 11572.67 0.896533
    5 -2 7 o 6252.56 6140.49 0.894811
    5 -3 7 o 10977.53 10780.77 0.894811
    8 -6 5 o 614.60 601.46 0.894646
    8 -2 5 o 6188.56 6056.29 0.894646
    7 -3 6 o 1341.04 1335.83 0.894075
    7 -4 6 o 1347.52 1342.28 0.894075
    9 0 2 o 517.57 514.83 0.893855
    10 -5 3 < 1220.28 2312.90 0.889402
    0 0 8 o 55044.26 59266.96 0.886605
    5 -1 7 o 114.28 98.42 0.884621
    5 -4 7 o 1178.06 1014.63 0.884621
    10 -4 3 o 8323.65 7124.12 0.884355
    10 -6 3 o 142.78 122.20 0.884355
    7 -2 6 o 15964.71 13782.74 0.883909
    7 -5 6 o 3835.50 3311.29 0.883909
    1 0 8 o 291.22 249.08 0.881605
    9 -2 4 o 1160.53 995.80 0.881290
    9 -7 4 o 9937.25 8526.71 0.881290
    10 -2 2 o 7189.63 6632.53 0.878746
    10 -8 2 o 11199.78 10331.95 0.878746
    2 -1 8 o 369.25 410.72 0.871854
    11 -5 0 o 8940.08 9258.00 0.871448
    10 -1 0 o 22.36 23.15 0.871448
    10 -9 0 o 2101.00 2175.71 0.871448
    11 -6 0 o 6739.43 6979.09 0.871448
    8 -7 5 o 1916.13 1939.59 0.869815
    8 -1 5 o 688.28 696.71 0.869815
    10 -3 3 o 10177.18 10296.03 0.869714
    10 -7 3 o 12064.69 12205.57 0.869714
    2 0 8 o 2461.03 2575.10 0.867099
    5 0 7 o 26.95 26.68 0.865242
    11 -5 1 o 3967.72 3897.19 0.864944
    11 -6 1 o 15918.04 15635.06 0.864944
    10 -1 1 o 531.25 521.81 0.864944
    10 -9 1 o 1830.82 1798.27 0.864944
    7 -1 6 o 893.25 883.91 0.864576
    7 -6 6 o 2553.27 2526.57 0.864576
    11 -7 0 o 442.63 480.79 0.862026
    11 -4 0 o 3106.82 3374.62 0.862026
    9 0 3 < 321.20 575.35 0.860349
    6 -3 7 o 12342.31 10994.25 0.856018
    11 -4 1 o 2957.67 2631.20 0.855730
    11 -7 1 o 2850.54 2535.90 0.855730
    3 -1 8 o 7218.00 7102.93 0.853285
    3 -2 8 o 5872.20 5778.57 0.853285
    9 -1 4 o 8109.10 7958.58 0.852999
    9 -8 4 o 47.34 46.46 0.852999
    6 -2 7 o 842.54 922.91 0.851516
    6 -4 7 o 1710.72 1873.90 0.851516
    9 -4 5 o 1912.37 2112.84 0.851374
    9 -5 5 o 292.78 323.47 0.851374
_pd_meas_2theta_fixed     ?
_pd_meas_2theta_range_min     10.023
_pd_meas_2theta_range_max     130.010
_pd_meas_2theta_range_inc     0.017
_pd_meas_number_of_points     6881
_pd_meas_scan_method     step
_pd_meas_special_details     ?
_refine_special_details
;
;
_refine_ls_structure_factor_coef     ?
_refine_ls_matrix_type     ?
_refine_ls_R_factor_all     0.0458
_refine_ls_R_factor_gt     0.0438
_refine_ls_wR_factor_all     0.0442
_refine_ls_wR_factor_gt     0.0438
_refine_ls_goodness_of_fit_all     1.76
_refine_ls_goodness_of_fit_ref     1.76
_refine_ls_restrained_S_all     ?
_refine_ls_number_parameters     28
_refine_ls_number_restraints     0
_refine_ls_number_constraints     9
_refine_ls_weighting_scheme     sigma
_refine_ls_weighting_details     ?
_refine_ls_shift/su_max     0.0054
_refine_ls_shift/su_mean     0.0014
_refine_diff_density_max     3.87
_refine_diff_density_min     -1.88
_refine_ls_extinction_method     none
_refine_ls_extinction_coef     ?
loop_
    _atom_type_symbol
    _atom_type_description
    _atom_type_scat_dispersion_real
    _atom_type_scat_dispersion_imag
    _atom_type_scat_source
    Ca Ca 0.3641 1.2855 'International Tables for Crystallography (Vol. IV)'
    Ce Ce -1.8482 9.6596 'International Tables for Crystallography (Vol. IV)'
    Si Si 0.2541 0.3302 'International Tables for Crystallography (Vol. IV)'
    O O 0.0492 0.0322 'International Tables for Crystallography (Vol. IV)'
_computing_data_collection
;
<i>Data Collector</i> (Panalytical, 2011)
;
_computing_cell_refinement
;
<i>JANA2006</i> (Pet\<r\'i\<cek <i>et al.</i>,  2014)
;
_computing_data_reduction
;
<i>JANA2006</i> (Pet\<r\'i\<cek <i>et al.</i>,  2014)
;
_computing_structure_solution
;
<i>JANA2006</i> (Pet\<r\'i\<cek <i>et al.</i>,  2014)
;
_computing_structure_refinement
;
<i>JANA2006</i> (Pet\<r\'i\<cek <i>et al.</i>,  2014)
;
_computing_molecular_graphics
;
<i>VESTA</i> (Momma & Izumi, 2011)
;
_computing_publication_material
;
publCIF (Westrip, 2010)
;
_pd_prep_cool_rate     30
_pd_prep_pressure     100
_pd_prep_temperature     1873
_pd_proc_2theta_range_min     ?
_pd_proc_2theta_range_max     ?
_pd_proc_2theta_range_inc     ?
loop_
    _pd_proc_2theta_corrected
    _pd_proc_ls_weight
    _pd_proc_intensity_net
    _pd_calc_intensity_net
    10.0509 53.00 2850.00 2799.48
    10.0684 53.00 2811.00 2796.32
    10.0858 52.00 2753.00 2793.18
    10.1032 52.00 2705.00 2790.08
    10.1207 53.00 2806.00 2787.01
    10.1381 53.00 2853.00 2783.98
    10.1556 53.00 2804.00 2781.00
    10.1730 52.00 2750.00 2778.07
    10.1904 52.00 2745.00 2775.20
    10.2079 53.00 2860.00 2772.40
    10.2253 53.00 2762.00 2769.68
    10.2428 53.00 2827.00 2767.07
    10.2602 53.00 2837.00 2764.57
    10.2776 53.00 2836.00 2762.23
    10.2951 54.00 2879.00 2760.08
    10.3125 53.00 2850.00 2758.19
    10.3300 53.00 2758.00 2756.60
    10.3474 53.00 2815.00 2755.33
    10.3648 53.00 2848.00 2754.48
    10.3823 53.00 2862.00 2754.25
    10.3997 54.00 2884.00 2754.90
    10.4171 53.00 2800.00 2756.84
    10.4346 53.00 2782.00 2760.69
    10.4520 54.00 2921.00 2767.37
    10.4695 54.00 2894.00 2778.28
    10.4869 53.00 2788.00 2795.57
    10.5043 54.00 2881.00 2822.72
    10.5218 54.00 2921.00 2865.72
    10.5392 55.00 3021.00 2935.20
    10.5567 55.00 3000.00 3048.66
    10.5741 55.00 3067.00 3227.41
    10.5915 57.00 3286.00 3479.09
    10.6090 57.00 3301.00 3762.02
    10.6264 58.00 3416.00 3956.78
    10.6439 59.00 3526.00 3928.19
    10.6613 59.00 3482.00 3686.09
    10.6788 58.00 3356.00 3364.18
    10.6962 54.00 2933.00 3090.97
    10.7136 54.00 2881.00 2913.51
    10.7311 53.00 2822.00 2814.67
    10.7485 52.00 2723.00 2762.11
    10.7659 53.00 2829.00 2732.19
    10.7834 52.00 2737.00 2712.71
    10.8008 52.00 2691.00 2698.43
    10.8183 51.00 2645.00 2687.17
    10.8357 51.00 2644.00 2677.88
    10.8531 52.00 2756.00 2669.97
    10.8706 52.00 2751.00 2663.05
    10.8880 51.00 2592.00 2656.86
    10.9055 51.00 2595.00 2651.22
    10.9229 52.00 2718.00 2645.98
    10.9403 51.00 2610.00 2641.04
    10.9578 51.00 2627.00 2636.38
    10.9752 51.00 2635.00 2631.98
    10.9927 52.00 2659.00 2627.77
    11.0101 51.00 2647.00 2623.73
    11.0275 51.00 2559.00 2619.80
    11.0450 51.00 2593.00 2615.98
    11.0624 51.00 2605.00 2612.25
    11.0799 51.00 2571.00 2608.58
    11.0973 51.00 2636.00 2604.98
    11.1147 51.00 2605.00 2601.44
    11.1322 51.00 2606.00 2597.94
    11.1496 50.00 2522.00 2594.49
    11.1671 51.00 2610.00 2591.07
    11.1845 50.00 2508.00 2587.69
    11.2019 51.00 2638.00 2584.33
    11.2194 52.00 2708.00 2580.98
    11.2368 51.00 2639.00 2577.54
    11.2542 51.00 2558.00 2572.18
    11.2717 51.00 2630.00 2568.02
    11.2891 50.00 2529.00 2564.95
    11.3066 50.00 2519.00 2561.88
    11.3240 51.00 2624.00 2558.81
    11.3414 51.00 2603.00 2555.75
    11.3589 51.00 2597.00 2552.69
    11.3763 51.00 2601.00 2549.64
    11.3938 51.00 2578.00 2546.59
    11.4112 50.00 2506.00 2543.55
    11.4286 50.00 2509.00 2540.51
    11.4461 51.00 2589.00 2537.48
    11.4635 50.00 2498.00 2534.45
    11.4810 51.00 2626.00 2531.43
    11.4984 50.00 2488.00 2528.41
    11.5159 52.00 2664.00 2525.39
    11.5333 51.00 2638.00 2522.38
    11.5507 52.00 2668.00 2519.38
    11.5682 50.00 2526.00 2516.38
    11.5856 50.00 2487.00 2513.38
    11.6030 50.00 2468.00 2510.39
    11.6205 49.00 2450.00 2507.40
    11.6379 50.00 2474.00 2504.42
    11.6554 50.00 2536.00 2501.44
    11.6728 50.00 2518.00 2498.47
    11.6902 50.00 2525.00 2495.50
    11.7077 50.00 2461.00 2492.54
    11.7251 50.00 2534.00 2489.58
    11.7426 50.00 2504.00 2486.63
    11.7600 50.00 2525.00 2483.68
    11.7774 49.00 2402.00 2480.73
    11.7949 50.00 2463.00 2477.79
    11.8123 50.00 2463.00 2474.86
    11.8298 50.00 2506.00 2471.93
    11.8472 49.00 2384.00 2469.00
    11.8646 50.00 2488.00 2466.08
    11.8821 49.00 2417.00 2463.16
    11.8995 49.00 2437.00 2460.25
    11.9170 50.00 2501.00 2457.34
    11.9344 50.00 2496.00 2454.43
    11.9518 50.00 2533.00 2451.53
    11.9693 49.00 2406.00 2448.64
    11.9867 49.00 2435.00 2445.75
    12.0042 49.00 2405.00 2442.86
    12.0216 49.00 2402.00 2439.98
    12.0390 49.00 2444.00 2437.10
    12.0565 49.00 2405.00 2434.23
    12.0739 50.00 2518.00 2431.36
    12.0913 49.00 2448.00 2428.50
    12.1088 49.00 2407.00 2425.64
    12.1262 50.00 2524.00 2422.78
    12.1437 49.00 2430.00 2419.93
    12.1611 50.00 2487.00 2417.09
    12.1785 50.00 2453.00 2414.25
    12.1960 49.00 2416.00 2411.41
    12.2134 50.00 2451.00 2408.58
    12.2309 50.00 2550.00 2405.75
    12.2483 49.00 2388.00 2402.92
    12.2657 49.00 2439.00 2400.10
    12.2832 50.00 2527.00 2397.29
    12.3006 49.00 2401.00 2394.48
    12.3181 49.00 2404.00 2391.67
    12.3355 48.00 2312.00 2388.87
    12.3529 48.00 2306.00 2386.07
    12.3704 50.00 2466.00 2383.28
    12.3878 48.00 2330.00 2380.49
    12.4053 48.00 2320.00 2377.70
    12.4227 48.00 2329.00 2374.92
    12.4401 50.00 2453.00 2372.15
    12.4576 49.00 2417.00 2369.37
    12.4750 50.00 2485.00 2366.61
    12.4925 48.00 2347.00 2363.84
    12.5099 49.00 2362.00 2361.08
    12.5273 49.00 2355.00 2358.33
    12.5448 49.00 2361.00 2355.58
    12.5622 48.00 2333.00 2352.83
    12.5797 49.00 2367.00 2350.09
    12.5971 49.00 2379.00 2347.35
    12.6145 48.00 2323.00 2344.62
    12.6320 48.00 2321.00 2341.89
    12.6494 48.00 2274.00 2339.16
    12.6669 48.00 2349.00 2336.44
    12.6843 49.00 2375.00 2333.73
    12.7017 49.00 2429.00 2331.01
    12.7192 48.00 2319.00 2328.31
    12.7366 49.00 2355.00 2325.60
    12.7541 48.00 2298.00 2322.90
    12.7715 48.00 2333.00 2320.21
    12.7889 48.00 2306.00 2317.51
    12.8064 48.00 2314.00 2314.83
    12.8238 49.00 2355.00 2312.14
    12.8413 49.00 2356.00 2309.46
    12.8587 48.00 2333.00 2306.79
    12.8761 48.00 2275.00 2304.12
    12.8936 47.00 2242.00 2301.45
    12.9110 49.00 2379.00 2298.79
    12.9284 48.00 2260.00 2296.13
    12.9459 48.00 2272.00 2293.48
    12.9633 48.00 2283.00 2290.83
    12.9808 47.00 2207.00 2288.18
    12.9982 48.00 2313.00 2285.54
    13.0156 48.00 2289.00 2282.90
    13.0331 47.00 2241.00 2280.27
    13.0505 48.00 2288.00 2277.64
    13.0680 48.00 2306.00 2275.01
    13.0854 47.00 2219.00 2272.39
    13.1028 47.00 2248.00 2269.77
    13.1203 47.00 2185.00 2267.16
    13.1377 47.00 2242.00 2264.55
    13.1552 48.00 2349.00 2261.95
    13.1726 48.00 2333.00 2259.35
    13.1900 47.00 2222.00 2256.75
    13.2075 47.00 2188.00 2254.16
    13.2249 47.00 2216.00 2251.57
    13.2424 47.00 2245.00 2248.98
    13.2598 48.00 2265.00 2246.40
    13.2772 47.00 2249.00 2243.82
    13.2947 47.00 2242.00 2241.25
    13.3121 47.00 2202.00 2238.68
    13.3296 48.00 2259.00 2236.11
    13.3470 48.00 2313.00 2233.55
    13.3644 47.00 2240.00 2231.00
    13.3819 47.00 2220.00 2228.44
    13.3993 47.00 2235.00 2225.89
    13.4168 48.00 2269.00 2223.35
    13.4342 47.00 2206.00 2220.81
    13.4516 47.00 2173.00 2218.27
    13.4691 47.00 2207.00 2215.74
    13.4865 47.00 2171.00 2213.21
    13.5040 47.00 2196.00 2210.68
    13.5214 47.00 2250.00 2208.16
    13.5388 47.00 2188.00 2205.64
    13.5563 47.00 2208.00 2203.13
    13.5737 47.00 2172.00 2200.62
    13.5912 47.00 2247.00 2198.11
    13.6086 47.00 2173.00 2195.61
    13.6260 47.00 2231.00 2193.11
    13.6435 47.00 2183.00 2190.61
    13.6609 46.00 2157.00 2188.12
    13.6784 47.00 2206.00 2185.64
    13.6958 47.00 2192.00 2183.15
    13.7132 47.00 2173.00 2180.67
    13.7307 48.00 2259.00 2178.20
    13.7481 47.00 2172.00 2175.73
    13.7655 47.00 2210.00 2173.26
    13.7830 47.00 2165.00 2170.80
    13.8004 48.00 2275.00 2168.34
    13.8179 46.00 2118.00 2165.88
    13.8353 47.00 2164.00 2163.43
    13.8527 47.00 2184.00 2160.98
    13.8702 47.00 2189.00 2158.53
    13.8876 47.00 2195.00 2156.09
    13.9051 46.00 2127.00 2153.65
    13.9225 47.00 2208.00 2151.22
    13.9399 46.00 2124.00 2148.79
    13.9574 46.00 2138.00 2146.36
    13.9748 47.00 2212.00 2143.94
    13.9923 46.00 2097.00 2141.52
    14.0097 46.00 2118.00 2139.11
    14.0271 46.00 2140.00 2136.70
    14.0446 47.00 2207.00 2134.29
    14.0620 45.00 2067.00 2131.89
    14.0795 46.00 2084.00 2129.49
    14.0969 47.00 2163.00 2127.09
    14.1143 46.00 2095.00 2124.70
    14.1318 46.00 2097.00 2122.31
    14.1492 45.00 2062.00 2119.92
    14.1666 47.00 2202.00 2117.54
    14.1841 46.00 2162.00 2115.16
    14.2015 46.00 2112.00 2112.79
    14.2190 46.00 2102.00 2110.42
    14.2364 46.00 2089.00 2108.05
    14.2538 46.00 2122.00 2105.69
    14.2713 46.00 2090.00 2103.33
    14.2887 46.00 2084.00 2100.97
    14.3062 45.00 2026.00 2098.62
    14.3236 46.00 2072.00 2096.27
    14.3411 47.00 2197.00 2093.93
    14.3585 45.00 1990.00 2091.58
    14.3759 46.00 2140.00 2089.25
    14.3934 46.00 2102.00 2086.91
    14.4108 45.00 2014.00 2084.58
    14.4283 46.00 2071.00 2082.26
    14.4457 45.00 2005.00 2079.93
    14.4631 46.00 2120.00 2077.61
    14.4806 46.00 2105.00 2075.30
    14.4980 46.00 2071.00 2072.98
    14.5154 46.00 2075.00 2070.67
    14.5329 46.00 2140.00 2068.37
    14.5503 46.00 2078.00 2066.07
    14.5678 46.00 2112.00 2063.77
    14.5852 46.00 2150.00 2061.47
    14.6026 46.00 2098.00 2059.18
    14.6201 46.00 2127.00 2056.89
    14.6375 46.00 2114.00 2054.61
    14.6550 44.00 1970.00 2052.33
    14.6724 44.00 1980.00 2050.05
    14.6898 46.00 2095.00 2047.78
    14.7073 45.00 2011.00 2045.51
    14.7247 44.00 1949.00 2043.24
    14.7422 45.00 1995.00 2040.98
    14.7596 45.00 1991.00 2038.72
    14.7770 45.00 2011.00 2036.46
    14.7945 44.00 1962.00 2034.21
    14.8119 45.00 2028.00 2031.96
    14.8294 45.00 2028.00 2029.71
    14.8468 45.00 2054.00 2027.47
    14.8642 45.00 2040.00 2025.23
    14.8817 44.00 1975.00 2023.00
    14.8991 45.00 2015.00 2020.77
    14.9165 45.00 2054.00 2018.54
    14.9340 45.00 2022.00 2016.31
    14.9514 45.00 2047.00 2014.09
    14.9689 45.00 2057.00 2011.87
    14.9863 45.00 2049.00 2009.66
    15.0037 44.00 1930.00 2007.45
    15.0212 44.00 1971.00 2005.24
    15.0386 44.00 1977.00 2003.03
    15.0561 45.00 2061.00 2000.83
    15.0735 44.00 1913.00 1998.63
    15.0909 45.00 2059.00 1996.44
    15.1084 44.00 1940.00 1994.25
    15.1258 44.00 1963.00 1992.06
    15.1433 44.00 1970.00 1989.88
    15.1607 45.00 2018.00 1987.70
    15.1781 44.00 1971.00 1985.52
    15.1956 44.00 1927.00 1983.34
    15.2130 44.00 1916.00 1981.17
    15.2305 44.00 1952.00 1979.01
    15.2479 45.00 1990.00 1976.84
    15.2653 43.00 1876.00 1974.68
    15.2828 44.00 1931.00 1972.52
    15.3002 45.00 2003.00 1970.37
    15.3177 45.00 2016.00 1968.22
    15.3351 45.00 1996.00 1966.07
    15.3525 44.00 1927.00 1963.93
    15.3700 44.00 1973.00 1961.78
    15.3874 44.00 1962.00 1959.65
    15.4049 45.00 1983.00 1957.51
    15.4223 44.00 1936.00 1955.38
    15.4397 44.00 1924.00 1953.25
    15.4572 44.00 1928.00 1951.13
    15.4746 44.00 1925.00 1949.01
    15.4921 44.00 1977.00 1946.89
    15.5095 44.00 1945.00 1944.77
    15.5269 43.00 1871.00 1942.66
    15.5444 44.00 1927.00 1940.55
    15.5618 44.00 1914.00 1938.45
    15.5793 44.00 1975.00 1936.35
    15.5967 43.00 1850.00 1934.25
    15.6141 44.00 1894.00 1932.15
    15.6316 44.00 1966.00 1930.06
    15.6490 44.00 1919.00 1927.97
    15.6664 43.00 1843.00 1925.89
    15.6839 44.00 1909.00 1923.80
    15.7013 43.00 1885.00 1921.72
    15.7188 44.00 1894.00 1919.65
    15.7362 44.00 1926.00 1917.57
    15.7536 43.00 1892.00 1915.50
    15.7711 44.00 1917.00 1913.44
    15.7885 43.00 1834.00 1911.37
    15.8060 43.00 1819.00 1909.50
    15.8234 43.00 1869.00 1907.45
    15.8408 44.00 1914.00 1905.50
    15.8583 44.00 1924.00 1903.47
    15.8757 44.00 1899.00 1901.44
    15.8932 44.00 1921.00 1899.42
    15.9106 43.00 1878.00 1897.40
    15.9280 44.00 1920.00 1895.39
    15.9455 43.00 1813.00 1893.39
    15.9629 44.00 1932.00 1891.39
    15.9804 44.00 1944.00 1889.40
    15.9978 44.00 1896.00 1887.42
    16.0152 44.00 1949.00 1885.44
    16.0327 42.00 1806.00 1883.48
    16.0501 42.00 1773.00 1881.53
    16.0676 43.00 1827.00 1879.60
    16.0850 43.00 1851.00 1877.68
    16.1024 43.00 1825.00 1875.79
    16.1199 42.00 1737.00 1873.92
    16.1373 43.00 1879.00 1872.08
    16.1548 44.00 1903.00 1870.27
    16.1722 43.00 1885.00 1868.50
    16.1896 44.00 1900.00 1866.78
    16.2071 43.00 1864.00 1865.14
    16.2245 43.00 1815.00 1863.61
    16.2419 43.00 1864.00 1862.24
    16.2594 43.00 1880.00 1861.12
    16.2768 44.00 1930.00 1860.41
    16.2943 43.00 1836.00 1860.40
    16.3117 42.00 1770.00 1861.67
    16.3291 44.00 1898.00 1865.28
    16.3466 43.00 1876.00 1872.88
    16.3640 43.00 1837.00 1886.17
    16.3815 43.00 1863.00 1904.84
    16.3989 44.00 1900.00 1923.71
    16.4163 43.00 1881.00 1932.47
    16.4338 44.00 1921.00 1925.38
    16.4512 43.00 1830.00 1908.14
    16.4687 43.00 1822.00 1886.60
    16.4861 43.00 1888.00 1866.09
    16.5035 43.00 1824.00 1850.66
    16.5210 43.00 1811.00 1840.54
    16.5384 42.00 1767.00 1834.11
    16.5558 43.00 1871.00 1829.73
    16.5733 42.00 1734.00 1826.37
    16.5907 42.00 1765.00 1823.50
    16.6082 43.00 1820.00 1820.91
    16.6256 42.00 1802.00 1818.49
    16.6430 43.00 1845.00 1816.19
    16.6605 42.00 1743.00 1813.98
    16.6779 43.00 1807.00 1811.83
    16.6954 42.00 1789.00 1809.72
    16.7128 42.00 1746.00 1807.65
    16.7302 42.00 1755.00 1805.60
    16.7477 43.00 1838.00 1803.58
    16.7651 42.00 1783.00 1801.58
    16.7826 42.00 1779.00 1799.61
    16.8000 42.00 1806.00 1797.65
    16.8174 42.00 1737.00 1795.70
    16.8349 42.00 1769.00 1793.77
    16.8523 42.00 1796.00 1791.84
    16.8698 42.00 1806.00 1789.92
    16.8872 42.00 1796.00 1788.01
    16.9046 43.00 1835.00 1786.11
    16.9221 41.00 1712.00 1784.21
    16.9395 42.00 1769.00 1782.32
    16.9570 42.00 1789.00 1780.43
    16.9744 42.00 1781.00 1778.55
    16.9918 42.00 1730.00 1776.68
    17.0093 41.00 1666.00 1774.80
    17.0267 43.00 1818.00 1772.93
    17.0442 42.00 1775.00 1770.91
    17.0616 42.00 1755.00 1769.06
    17.0790 42.00 1782.00 1767.13
    17.0965 42.00 1766.00 1765.29
    17.1139 42.00 1796.00 1763.46
    17.1313 41.00 1696.00 1761.62
    17.1488 41.00 1693.00 1759.79
    17.1662 42.00 1763.00 1757.96
    17.1837 42.00 1740.00 1756.14
    17.2011 42.00 1785.00 1754.31
    17.2185 42.00 1782.00 1752.49
    17.2360 43.00 1820.00 1750.68
    17.2534 42.00 1796.00 1748.86
    17.2709 42.00 1764.00 1747.05
    17.2883 42.00 1780.00 1745.24
    17.3057 42.00 1799.00 1743.44
    17.3232 42.00 1767.00 1741.63
    17.3406 41.00 1672.00 1739.83
    17.3581 42.00 1790.00 1738.03
    17.3755 42.00 1757.00 1736.24
    17.3929 41.00 1710.00 1734.45
    17.4104 42.00 1728.00 1732.66
    17.4278 42.00 1803.00 1730.87
    17.4453 42.00 1733.00 1729.09
    17.4627 42.00 1730.00 1727.30
    17.4801 42.00 1730.00 1725.52
    17.4976 42.00 1741.00 1723.75
    17.5150 41.00 1674.00 1721.98
    17.5325 41.00 1652.00 1720.20
    17.5499 42.00 1731.00 1718.44
    17.5673 41.00 1695.00 1716.67
    17.5848 41.00 1679.00 1714.91
    17.6022 42.00 1743.00 1713.15
    17.6197 41.00 1679.00 1711.39
    17.6371 42.00 1748.00 1709.64
    17.6545 41.00 1668.00 1707.88
    17.6720 41.00 1656.00 1706.13
    17.6894 42.00 1759.00 1704.39
    17.7069 41.00 1689.00 1702.64
    17.7243 42.00 1749.00 1700.90
    17.7417 41.00 1680.00 1699.16
    17.7592 41.00 1714.00 1697.43
    17.7766 41.00 1708.00 1695.69
    17.7941 41.00 1649.00 1693.96
    17.8115 41.00 1710.00 1692.24
    17.8289 41.00 1710.00 1690.51
    17.8464 43.00 1820.00 1688.79
    17.8638 42.00 1739.00 1687.12
    17.8812 41.00 1652.00 1685.40
    17.8987 42.00 1730.00 1683.69
    17.9161 42.00 1749.00 1682.01
    17.9336 40.00 1626.00 1680.31
    17.9510 40.00 1621.00 1678.61
    17.9684 40.00 1640.00 1676.91
    17.9859 41.00 1652.00 1675.21
    18.0033 42.00 1725.00 1673.52
    18.0208 41.00 1658.00 1671.84
    18.0382 41.00 1653.00 1670.15
    18.0556 41.00 1678.00 1668.47
    18.0731 41.00 1696.00 1666.80
    18.0905 40.00 1614.00 1665.13
    18.1080 40.00 1636.00 1663.46
    18.1254 40.00 1610.00 1661.80
    18.1428 41.00 1665.00 1660.15
    18.1603 41.00 1710.00 1658.51
    18.1777 41.00 1663.00 1656.88
    18.1952 42.00 1728.00 1655.25
    18.2126 40.00 1607.00 1653.64
    18.2300 41.00 1690.00 1652.03
    18.2475 40.00 1614.00 1650.45
    18.2649 41.00 1716.00 1648.89
    18.2824 41.00 1658.00 1647.36
    18.2998 42.00 1724.00 1645.88
    18.3172 41.00 1686.00 1644.47
    18.3347 41.00 1655.00 1643.17
    18.3521 41.00 1704.00 1642.07
    18.3696 41.00 1657.00 1641.34
    18.3870 40.00 1595.00 1641.29
    18.4044 41.00 1667.00 1642.41
    18.4219 40.00 1631.00 1645.17
    18.4393 41.00 1678.00 1649.40
    18.4567 41.00 1714.00 1653.45
    18.4742 41.00 1716.00 1654.39
    18.4916 42.00 1754.00 1651.12
    18.5091 42.00 1752.00 1645.57
    18.5265 41.00 1643.00 1639.01
    18.5439 41.00 1666.00 1632.39
    18.5614 41.00 1712.00 1626.87
    18.5788 40.00 1637.00 1622.76
    18.5963 40.00 1622.00 1619.73
    18.6137 41.00 1656.00 1617.34
    18.6311 40.00 1628.00 1615.28
    18.6486 39.00 1557.00 1613.39
    18.6660 40.00 1579.00 1611.58
    18.6835 40.00 1637.00 1609.83
    18.7009 41.00 1645.00 1608.11
    18.7183 40.00 1615.00 1606.43
    18.7358 40.00 1625.00 1604.76
    18.7532 41.00 1659.00 1603.11
    18.7707 41.00 1665.00 1601.47
    18.7881 40.00 1611.00 1599.83
    18.8055 40.00 1636.00 1598.21
    18.8230 41.00 1649.00 1596.60
    18.8404 40.00 1572.00 1594.99
    18.8578 39.00 1557.00 1593.39
    18.8753 40.00 1594.00 1591.80
    18.8927 40.00 1604.00 1590.21
    18.9102 39.00 1512.00 1588.63
    18.9276 40.00 1586.00 1587.05
    18.9450 40.00 1619.00 1585.47
    18.9625 40.00 1583.00 1583.90
    18.9799 39.00 1537.00 1582.33
    18.9974 41.00 1646.00 1580.76
    19.0148 40.00 1597.00 1579.20
    19.0322 40.00 1602.00 1577.63
    19.0497 40.00 1603.00 1576.08
    19.0671 40.00 1613.00 1574.52
    19.0846 38.00 1476.00 1572.97
    19.1020 40.00 1563.00 1571.37
    19.1194 40.00 1619.00 1569.83
    19.1369 40.00 1562.00 1568.26
    19.1543 40.00 1585.00 1566.72
    19.1717 41.00 1643.00 1565.19
    19.1892 40.00 1575.00 1563.66
    19.2066 39.00 1550.00 1562.12
    19.2241 40.00 1561.00 1560.59
    19.2415 40.00 1588.00 1559.07
    19.2589 40.00 1572.00 1557.54
    19.2764 40.00 1599.00 1556.02
    19.2938 39.00 1529.00 1554.50
    19.3113 40.00 1598.00 1552.98
    19.3287 40.00 1576.00 1551.47
    19.3461 40.00 1562.00 1549.96
    19.3636 40.00 1570.00 1548.44
    19.3810 39.00 1542.00 1546.94
    19.3985 40.00 1597.00 1545.43
    19.4159 39.00 1558.00 1543.93
    19.4333 39.00 1550.00 1542.42
    19.4508 40.00 1593.00 1540.92
    19.4682 40.00 1617.00 1539.43
    19.4857 38.00 1468.00 1537.93
    19.5031 40.00 1603.00 1536.44
    19.5205 40.00 1564.00 1534.95
    19.5380 39.00 1515.00 1533.46
    19.5554 39.00 1544.00 1531.97
    19.5729 39.00 1558.00 1530.49
    19.5903 39.00 1550.00 1529.01
    19.6077 39.00 1538.00 1527.53
    19.6252 39.00 1545.00 1526.05
    19.6426 38.00 1451.00 1524.58
    19.6601 40.00 1580.00 1523.11
    19.6775 39.00 1555.00 1521.63
    19.6949 39.00 1536.00 1520.17
    19.7124 40.00 1570.00 1518.70
    19.7298 41.00 1652.00 1517.24
    19.7472 39.00 1545.00 1515.77
    19.7647 38.00 1475.00 1514.31
    19.7821 39.00 1524.00 1512.86
    19.7996 38.00 1457.00 1511.40
    19.8170 39.00 1525.00 1509.95
    19.8344 40.00 1581.00 1508.50
    19.8519 40.00 1576.00 1507.05
    19.8693 39.00 1484.00 1505.60
    19.8868 39.00 1497.00 1504.16
    19.9042 39.00 1530.00 1502.72
    19.9216 39.00 1509.00 1501.28
    19.9391 39.00 1515.00 1499.84
    19.9565 39.00 1513.00 1498.40
    19.9740 39.00 1510.00 1496.97
    19.9914 39.00 1553.00 1495.54
    20.0088 38.00 1442.00 1494.11
    20.0263 38.00 1477.00 1492.68
    20.0437 39.00 1515.00 1491.26
    20.0612 38.00 1420.00 1489.83
    20.0786 38.00 1481.00 1488.41
    20.0960 40.00 1561.00 1486.99
    20.1135 39.00 1550.00 1485.58
    20.1309 39.00 1548.00 1484.16
    20.1483 40.00 1588.00 1482.75
    20.1658 40.00 1568.00 1481.34
    20.1832 39.00 1559.00 1479.93
    20.2007 39.00 1540.00 1478.53
    20.2181 38.00 1450.00 1477.12
    20.2355 39.00 1512.00 1475.72
    20.2530 39.00 1531.00 1474.32
    20.2704 38.00 1468.00 1472.92
    20.2879 37.00 1394.00 1471.53
    20.3053 38.00 1475.00 1470.13
    20.3228 38.00 1481.00 1468.74
    20.3402 39.00 1501.00 1467.35
    20.3576 38.00 1416.00 1465.96
    20.3751 37.00 1394.00 1464.58
    20.3925 37.00 1384.00 1463.20
    20.4099 38.00 1414.00 1461.81
    20.4274 38.00 1464.00 1460.44
    20.4448 38.00 1473.00 1459.06
    20.4623 39.00 1529.00 1457.68
    20.4797 38.00 1433.00 1456.31
    20.4971 39.00 1534.00 1454.94
    20.5146 38.00 1447.00 1453.57
    20.5320 39.00 1485.00 1452.20
    20.5495 38.00 1432.00 1450.84
    20.5669 38.00 1465.00 1449.48
    20.5843 38.00 1479.00 1448.12
    20.6018 38.00 1413.00 1446.76
    20.6192 38.00 1465.00 1445.40
    20.6367 39.00 1520.00 1444.04
    20.6541 39.00 1546.00 1442.69
    20.6715 39.00 1560.00 1441.34
    20.6890 38.00 1478.00 1439.99
    20.7064 39.00 1545.00 1438.65
    20.7239 38.00 1467.00 1437.30
    20.7413 38.00 1450.00 1446.73
    20.7587 38.00 1447.00 1446.07
    20.7762 39.00 1493.00 1445.46
    20.7936 38.00 1434.00 1450.13
    20.8110 38.00 1417.00 1449.99
    20.8285 39.00 1493.00 1449.95
    20.8459 38.00 1466.00 1450.05
    20.8634 38.00 1466.00 1450.29
    20.8808 38.00 1448.00 1450.70
    20.8982 38.00 1452.00 1451.32
    20.9157 38.00 1471.00 1452.17
    20.9331 38.00 1474.00 1453.30
    20.9506 38.00 1455.00 1454.76
    20.9680 38.00 1417.00 1456.61
    20.9854 38.00 1409.00 1458.96
    21.0029 39.00 1490.00 1462.02
    21.0203 38.00 1458.00 1466.28
    21.0378 39.00 1496.00 1471.84
    21.0552 39.00 1515.00 1478.06
    21.0726 39.00 1529.00 1485.43
    21.0901 40.00 1562.00 1494.59
    21.1075 41.00 1642.00 1505.58
    21.1250 39.00 1527.00 1519.09
    21.1424 41.00 1666.00 1536.19
    21.1598 40.00 1603.00 1558.31
    21.1773 42.00 1784.00 1587.51
    21.1947 41.00 1702.00 1627.04
    21.2122 44.00 1936.00 1682.31
    21.2296 45.00 2003.00 1763.21
    21.2470 47.00 2247.00 1890.04
    21.2645 50.00 2495.00 2105.62
    21.2819 54.00 2870.00 2490.44
    21.2993 57.00 3286.00 3156.60
    21.3168 62.00 3852.00 4174.81
    21.3342 70.00 4850.00 5418.51
    21.3517 75.00 5666.00 6419.70
    21.3691 79.00 6294.00 6616.64
    21.3865 78.00 6039.00 6106.95
    21.4040 72.00 5211.00 5364.95
    21.4214 65.00 4259.00 4491.68
    21.4389 59.00 3487.00 3557.11
    21.4563 52.00 2655.00 2780.47
    21.4737 45.00 2005.00 2256.89
    21.4912 41.00 1705.00 1948.08
    21.5086 40.00 1563.00 1775.71
    21.5261 40.00 1581.00 1675.97
    21.5435 39.00 1553.00 1612.26
    21.5609 39.00 1493.00 1567.53
    21.5784 39.00 1499.00 1534.14
    21.5958 38.00 1428.00 1508.25
    21.6133 38.00 1420.00 1487.66
    21.6307 37.00 1396.00 1470.88
    21.6481 39.00 1491.00 1456.78
    21.6656 37.00 1405.00 1444.38
    21.6830 38.00 1426.00 1433.69
    21.7004 38.00 1410.00 1424.79
    21.7179 37.00 1336.00 1416.94
    21.7353 37.00 1396.00 1422.46
    21.7528 37.00 1343.00 1417.42
    21.7702 37.00 1398.00 1413.22
    21.7876 37.00 1361.00 1415.60
    21.8051 38.00 1437.00 1412.88
    21.8225 37.00 1349.00 1410.63
    21.8400 37.00 1340.00 1408.82
    21.8574 37.00 1388.00 1407.43
    21.8748 37.00 1384.00 1406.45
    21.8923 38.00 1410.00 1405.90
    21.9097 37.00 1394.00 1405.78
    21.9272 37.00 1400.00 1406.12
    21.9446 38.00 1476.00 1406.98
    21.9620 38.00 1451.00 1408.31
    21.9795 39.00 1524.00 1409.90
    21.9969 40.00 1566.00 1403.91
    22.0144 39.00 1492.00 1409.17
    22.0318 40.00 1569.00 1415.67
    22.0492 40.00 1563.00 1418.69
    22.0667 40.00 1577.00 1428.01
    22.0841 40.00 1578.00 1439.51
    22.1015 40.00 1579.00 1453.27
    22.1190 39.00 1522.00 1470.23
    22.1364 40.00 1591.00 1491.78
    22.1539 41.00 1665.00 1519.75
    22.1713 42.00 1733.00 1556.83
    22.1887 43.00 1884.00 1607.27
    22.2062 45.00 1984.00 1678.18
    22.2236 46.00 2097.00 1783.25
    22.2411 48.00 2340.00 1951.77
    22.2585 51.00 2611.00 2245.35
    22.2759 54.00 2918.00 2771.28
    22.2934 60.00 3564.00 3654.09
    22.3108 66.00 4331.00 4916.39
    22.3283 75.00 5555.00 6284.71
    22.3457 80.00 6346.00 7121.17
    22.3631 81.00 6618.00 6985.12
    22.3806 77.00 5929.00 6293.87
    22.3980 71.00 5069.00 5478.37
    22.4154 64.00 4109.00 4522.88
    22.4329 57.00 3238.00 3529.83
    22.4503 50.00 2472.00 2732.91
    22.4678 43.00 1850.00 2207.48
    22.4852 40.00 1615.00 1900.96
    22.5026 39.00 1554.00 1729.25
    22.5201 38.00 1442.00 1628.12
    22.5375 38.00 1428.00 1562.22
    22.5550 38.00 1411.00 1515.31
    22.5724 38.00 1452.00 1480.02
    22.5898 37.00 1401.00 1452.55
    22.6073 37.00 1395.00 1430.60
    22.6247 37.00 1339.00 1412.55
    22.6422 37.00 1370.00 1397.03
    22.6596 37.00 1355.00 1383.50
    22.6770 37.00 1378.00 1372.44
    22.6945 36.00 1298.00 1363.15
    22.7119 37.00 1377.00 1354.75
    22.7293 37.00 1379.00 1347.40
    22.7468 37.00 1334.00 1341.27
    22.7642 35.00 1248.00 1335.97
    22.7817 36.00 1287.00 1331.23
    22.7991 36.00 1322.00 1326.95
    22.8165 36.00 1278.00 1323.03
    22.8340 37.00 1369.00 1319.43
    22.8514 36.00 1301.00 1316.10
    22.8689 36.00 1292.00 1313.00
    22.8863 37.00 1384.00 1310.09
    22.9037 36.00 1283.00 1307.36
    22.9212 35.00 1254.00 1304.76
    22.9386 35.00 1249.00 1302.18
    22.9561 36.00 1271.00 1299.18
    22.9735 35.00 1231.00 1286.22
    22.9909 36.00 1281.00 1284.70
    23.0084 36.00 1285.00 1283.16
    23.0258 35.00 1200.00 1281.42
    23.0433 35.00 1235.00 1274.98
    23.0607 36.00 1327.00 1273.87
    23.0781 36.00 1269.00 1272.77
    23.0956 36.00 1284.00 1271.67
    23.1130 36.00 1326.00 1270.57
    23.1305 35.00 1256.00 1269.47
    23.1479 35.00 1213.00 1268.37
    23.1653 35.00 1194.00 1267.27
    23.1828 35.00 1249.00 1266.18
    23.2002 35.00 1254.00 1265.09
    23.2176 36.00 1265.00 1264.00
    23.2351 35.00 1215.00 1262.91
    23.2525 35.00 1195.00 1261.82
    23.2700 36.00 1302.00 1260.73
    23.2874 35.00 1236.00 1259.65
    23.3048 35.00 1246.00 1258.57
    23.3223 36.00 1272.00 1257.48
    23.3397 35.00 1218.00 1256.40
    23.3572 35.00 1219.00 1255.33
    23.3746 35.00 1231.00 1254.25
    23.3920 35.00 1234.00 1253.17
    23.4095 35.00 1222.00 1252.10
    23.4269 35.00 1216.00 1251.03
    23.4444 35.00 1247.00 1249.96
    23.4618 35.00 1253.00 1248.89
    23.4792 36.00 1270.00 1247.82
    23.4967 36.00 1262.00 1246.75
    23.5141 36.00 1317.00 1245.69
    23.5316 36.00 1317.00 1244.63
    23.5490 36.00 1301.00 1243.56
    23.5664 36.00 1278.00 1242.51
    23.5839 37.00 1336.00 1241.45
    23.6013 34.00 1186.00 1240.39
    23.6187 36.00 1314.00 1239.33
    23.6362 36.00 1302.00 1238.28
    23.6536 35.00 1234.00 1237.23
    23.6711 35.00 1242.00 1236.18
    23.6885 35.00 1250.00 1235.13
    23.7059 35.00 1207.00 1234.08
    23.7234 34.00 1160.00 1233.03
    23.7408 34.00 1169.00 1231.99
    23.7583 35.00 1216.00 1230.94
    23.7757 35.00 1234.00 1229.90
    23.7931 34.00 1166.00 1228.86
    23.8106 35.00 1194.00 1227.82
    23.8280 35.00 1224.00 1226.79
    23.8455 34.00 1150.00 1225.75
    23.8629 35.00 1197.00 1224.72
    23.8803 35.00 1227.00 1223.68
    23.8978 35.00 1192.00 1222.65
    23.9152 35.00 1252.00 1221.62
    23.9327 34.00 1145.00 1220.59
    23.9501 34.00 1169.00 1219.57
    23.9675 35.00 1197.00 1218.54
    23.9850 35.00 1193.00 1217.52
    24.0024 35.00 1199.00 1216.49
    24.0198 33.00 1117.00 1215.47
    24.0373 34.00 1153.00 1214.45
    24.0547 35.00 1205.00 1213.43
    24.0722 35.00 1242.00 1212.42
    24.0896 34.00 1185.00 1211.40
    24.1070 34.00 1176.00 1210.39
    24.1245 35.00 1194.00 1209.37
    24.1419 34.00 1190.00 1208.36
    24.1594 35.00 1221.00 1207.35
    24.1768 35.00 1192.00 1206.34
    24.1942 34.00 1166.00 1205.52
    24.2117 35.00 1199.00 1204.52
    24.2291 34.00 1134.00 1203.53
    24.2466 35.00 1213.00 1202.63
    24.2640 35.00 1216.00 1201.65
    24.2814 34.00 1173.00 1200.67
    24.2989 35.00 1236.00 1199.69
    24.3163 34.00 1141.00 1198.72
    24.3337 34.00 1176.00 1197.76
    24.3512 35.00 1199.00 1196.80
    24.3686 34.00 1128.00 1195.84
    24.3861 34.00 1183.00 1194.89
    24.4035 34.00 1186.00 1193.95
    24.4209 35.00 1197.00 1193.01
    24.4384 35.00 1215.00 1192.09
    24.4558 34.00 1162.00 1191.18
    24.4733 34.00 1139.00 1201.02
    24.4907 34.00 1144.00 1200.83
    24.5082 34.00 1174.00 1200.70
    24.5256 34.00 1155.00 1205.69
    24.5430 34.00 1175.00 1206.08
    24.5605 35.00 1210.00 1206.60
    24.5779 35.00 1204.00 1207.30
    24.5953 35.00 1245.00 1208.21
    24.6128 34.00 1161.00 1209.39
    24.6302 35.00 1204.00 1210.89
    24.6477 35.00 1191.00 1212.81
    24.6651 35.00 1214.00 1215.28
    24.6825 34.00 1190.00 1218.52
    24.7000 34.00 1154.00 1222.98
    24.7174 35.00 1235.00 1229.61
    24.7348 35.00 1221.00 1240.20
    24.7523 34.00 1176.00 1257.16
    24.7697 35.00 1209.00 1280.95
    24.7872 36.00 1264.00 1307.06
    24.8046 35.00 1258.00 1327.22
    24.8221 36.00 1292.00 1335.53
    24.8395 36.00 1281.00 1337.92
    24.8569 36.00 1310.00 1342.49
    24.8744 38.00 1423.00 1349.95
    24.8918 37.00 1403.00 1360.45
    24.9092 38.00 1465.00 1378.98
    24.9267 38.00 1439.00 1410.98
    24.9441 40.00 1633.00 1461.25
    24.9616 42.00 1748.00 1537.47
    24.9790 43.00 1828.00 1657.97
    24.9964 46.00 2144.00 1865.78
    25.0139 49.00 2419.00 2243.38
    25.0313 55.00 2981.00 2899.63
    25.0488 58.00 3408.00 3888.30
    25.0662 65.00 4178.00 5051.61
    25.0836 70.00 4899.00 5905.29
    25.1011 73.00 5381.00 5958.33
    25.1185 71.00 5060.00 5434.04
    25.1360 66.00 4321.00 4848.53
    25.1534 60.00 3623.00 4254.51
    25.1708 56.00 3092.00 3518.97
    25.1883 50.00 2468.00 2772.85
    25.2057 44.00 1970.00 2192.97
    25.2232 40.00 1609.00 1818.16
    25.2406 37.00 1400.00 1600.62
    25.2580 37.00 1346.00 1476.86
    25.2755 35.00 1257.00 1401.66
    25.2929 35.00 1193.00 1351.21
    25.3103 35.00 1203.00 1314.59
    25.3278 35.00 1195.00 1286.71
    25.3452 34.00 1173.00 1264.80
    25.3627 33.00 1118.00 1247.13
    25.3801 34.00 1171.00 1232.34
    25.3975 34.00 1161.00 1219.31
    25.4150 34.00 1174.00 1208.20
    25.4324 34.00 1161.00 1199.16
    25.4499 34.00 1135.00 1191.10
    25.4673 33.00 1086.00 1184.01
    25.4847 33.00 1109.00 1178.16
    25.5022 34.00 1136.00 1173.18
    25.5196 34.00 1161.00 1168.88
    25.5371 35.00 1206.00 1165.02
    25.5545 34.00 1185.00 1161.52
    25.5719 34.00 1139.00 1158.32
    25.5894 34.00 1183.00 1155.38
    25.6068 34.00 1187.00 1152.65
    25.6242 33.00 1092.00 1150.11
    25.6417 35.00 1198.00 1147.73
    25.6591 33.00 1075.00 1145.48
    25.6766 34.00 1189.00 1143.36
    25.6940 34.00 1170.00 1141.24
    25.7114 34.00 1166.00 1138.75
    25.7289 33.00 1092.00 1127.91
    25.7463 34.00 1149.00 1126.62
    25.7638 35.00 1220.00 1125.14
    25.7812 34.00 1175.00 1123.66
    25.7986 35.00 1226.00 1118.53
    25.8161 34.00 1167.00 1117.64
    25.8335 33.00 1113.00 1116.76
    25.8510 34.00 1154.00 1115.88
    25.8684 34.00 1180.00 1115.00
    25.8858 33.00 1112.00 1114.12
    25.9033 33.00 1075.00 1113.24
    25.9207 33.00 1118.00 1112.37
    25.9382 34.00 1134.00 1111.49
    25.9556 33.00 1113.00 1110.62
    25.9730 34.00 1188.00 1109.75
    25.9905 35.00 1192.00 1108.88
    26.0079 34.00 1126.00 1108.01
    26.0253 33.00 1117.00 1107.14
    26.0428 33.00 1081.00 1106.27
    26.0602 33.00 1060.00 1105.40
    26.0777 34.00 1130.00 1104.54
    26.0951 33.00 1096.00 1103.67
    26.1125 33.00 1060.00 1102.81
    26.1300 33.00 1118.00 1101.95
    26.1474 33.00 1081.00 1101.09
    26.1649 34.00 1133.00 1100.23
    26.1823 33.00 1097.00 1099.37
    26.1997 34.00 1132.00 1098.51
    26.2172 34.00 1135.00 1097.66
    26.2346 34.00 1165.00 1096.80
    26.2521 34.00 1167.00 1095.95
    26.2695 34.00 1140.00 1095.10
    26.2869 33.00 1100.00 1094.25
    26.3044 34.00 1155.00 1093.40
    26.3218 34.00 1167.00 1092.55
    26.3392 34.00 1134.00 1091.70
    26.3567 34.00 1161.00 1090.85
    26.3741 34.00 1185.00 1090.01
    26.3916 34.00 1153.00 1089.16
    26.4090 34.00 1123.00 1088.32
    26.4264 33.00 1116.00 1087.48
    26.4439 33.00 1110.00 1086.64
    26.4613 33.00 1069.00 1085.80
    26.4788 33.00 1074.00 1084.96
    26.4962 33.00 1079.00 1084.12
    26.5136 33.00 1071.00 1083.29
    26.5311 33.00 1089.00 1082.45
    26.5485 33.00 1122.00 1081.62
    26.5660 32.00 1041.00 1080.78
    26.5834 34.00 1134.00 1079.95
    26.6008 33.00 1073.00 1079.12
    26.6183 33.00 1108.00 1078.29
    26.6357 33.00 1094.00 1077.47
    26.6532 33.00 1091.00 1076.64
    26.6706 34.00 1129.00 1075.81
    26.6880 33.00 1084.00 1089.86
    26.7055 34.00 1136.00 1089.94
    26.7229 33.00 1111.00 1090.08
    26.7403 34.00 1127.00 1090.32
    26.7578 33.00 1101.00 1097.91
    26.7752 34.00 1156.00 1098.82
    26.7927 33.00 1065.00 1099.88
    26.8101 33.00 1088.00 1101.14
    26.8275 34.00 1126.00 1102.62
    26.8450 33.00 1121.00 1104.35
    26.8624 32.00 1029.00 1106.38
    26.8799 33.00 1098.00 1108.77
    26.8973 34.00 1167.00 1111.57
    26.9147 34.00 1128.00 1114.87
    26.9322 33.00 1058.00 1118.81
    26.9496 34.00 1124.00 1123.68
    26.9671 33.00 1096.00 1130.23
    26.9845 33.00 1112.00 1139.14
    27.0019 34.00 1144.00 1148.97
    27.0194 34.00 1137.00 1159.47
    27.0368 34.00 1127.00 1172.06
    27.0542 34.00 1124.00 1187.82
    27.0717 35.00 1248.00 1206.74
    27.0891 35.00 1257.00 1229.64
    27.1066 36.00 1284.00 1258.46
    27.1240 37.00 1334.00 1295.55
    27.1414 37.00 1389.00 1343.97
    27.1589 39.00 1483.00 1407.87
    27.1763 40.00 1628.00 1493.84
    27.1938 44.00 1898.00 1615.44
    27.2112 47.00 2174.00 1805.35
    27.2286 50.00 2503.00 2137.17
    27.2461 55.00 3011.00 2740.95
    27.2635 61.00 3671.00 3767.08
    27.2810 70.00 4934.00 5243.68
    27.2984 80.00 6410.00 6845.28
    27.3158 87.00 7557.00 7808.04
    27.3333 88.00 7759.00 7595.39
    27.3507 83.00 6931.00 6767.40
    27.3681 76.00 5832.00 6027.54
    27.3856 71.00 5074.00 5353.11
    27.4030 66.00 4311.00 4452.53
    27.4205 59.00 3511.00 3446.93
    27.4379 49.00 2430.00 2614.04
    27.4553 42.00 1803.00 2053.39
    27.4728 38.00 1469.00 1720.38
    27.4902 37.00 1363.00 1530.22
    27.5077 36.00 1313.00 1416.14
    27.5251 36.00 1262.00 1340.87
    27.5425 35.00 1224.00 1286.95
    27.5600 35.00 1207.00 1246.24
    27.5774 34.00 1188.00 1214.48
    27.5949 35.00 1194.00 1188.97
    27.6123 34.00 1162.00 1167.62
    27.6297 33.00 1097.00 1148.78
    27.6472 33.00 1111.00 1133.05
    27.6646 34.00 1154.00 1120.54
    27.6821 34.00 1132.00 1109.86
    27.6995 33.00 1118.00 1100.00
    27.7169 34.00 1129.00 1091.54
    27.7344 32.00 1042.00 1084.74
    27.7518 33.00 1085.00 1089.42
    27.7692 33.00 1106.00 1084.98
    27.7867 32.00 1045.00 1081.12
    27.8041 33.00 1075.00 1077.76
    27.8216 32.00 1028.00 1087.80
    27.8390 33.00 1091.00 1086.12
    27.8564 34.00 1125.00 1084.87
    27.8739 34.00 1144.00 1084.05
    27.8913 32.00 1045.00 1083.64
    27.9088 34.00 1138.00 1083.65
    27.9262 34.00 1125.00 1083.96
    27.9436 32.00 1053.00 1084.09
    27.9611 33.00 1078.00 1072.72
    27.9785 33.00 1105.00 1075.57
    27.9960 34.00 1123.00 1079.04
    28.0134 34.00 1133.00 1083.19
    28.0308 33.00 1118.00 1083.21
    28.0483 35.00 1194.00 1092.37
    28.0657 35.00 1194.00 1102.47
    28.0831 34.00 1137.00 1113.16
    28.1006 33.00 1112.00 1125.90
    28.1180 34.00 1126.00 1141.88
    28.1355 34.00 1172.00 1161.15
    28.1529 34.00 1185.00 1184.41
    28.1703 36.00 1264.00 1213.61
    28.1878 35.00 1259.00 1251.10
    28.2052 37.00 1404.00 1299.79
    28.2227 39.00 1484.00 1363.57
    28.2401 41.00 1670.00 1448.50
    28.2575 42.00 1749.00 1567.50
    28.2750 46.00 2104.00 1752.48
    28.2924 49.00 2446.00 2075.61
    28.3099 54.00 2865.00 2665.01
    28.3273 60.00 3558.00 3669.79
    28.3447 68.00 4646.00 5122.30
    28.3622 78.00 6046.00 6710.38
    28.3796 85.00 7295.00 7681.57
    28.3971 86.00 7471.00 7480.39
    28.4145 83.00 6956.00 6644.20
    28.4319 76.00 5735.00 5918.61
    28.4494 70.00 4896.00 5332.71
    28.4668 66.00 4406.00 4541.08
    28.4842 58.00 3409.00 3568.18
    28.5017 51.00 2554.00 2705.14
    28.5191 43.00 1871.00 2097.85
    28.5366 38.00 1431.00 1727.89
    28.5540 36.00 1296.00 1515.70
    28.5714 35.00 1217.00 1390.16
    28.5889 34.00 1187.00 1308.98
    28.6063 35.00 1206.00 1251.69
    28.6238 34.00 1187.00 1208.84
    28.6412 33.00 1094.00 1175.57
    28.6586 34.00 1182.00 1148.98
    28.6761 33.00 1113.00 1126.80
    28.6935 32.00 1016.00 1107.26
    28.7110 32.00 1051.00 1090.94
    28.7284 32.00 1029.00 1078.05
    28.7458 32.00 1006.00 1067.13
    28.7633 32.00 1015.00 1057.03
    28.7807 32.00 1038.00 1048.27
    28.7981 32.00 1043.00 1041.28
    28.8156 32.00 1024.00 1035.43
    28.8330 31.00 985.00 1030.31
    28.8505 32.00 1017.00 1025.74
    28.8679 32.00 1020.00 1021.63
    28.8853 31.00 952.00 1017.90
    28.9028 32.00 1006.00 1014.50
    28.9202 31.00 981.00 1011.37
    28.9377 32.00 995.00 1008.49
    28.9551 32.00 1049.00 1005.81
    28.9725 31.00 988.00 1003.29
    28.9900 32.00 1005.00 1000.78
    29.0074 32.00 997.00 997.72
    29.0249 32.00 1006.00 982.68
    29.0423 32.00 1029.00 981.46
    29.0597 31.00 968.00 980.20
    29.0772 31.00 974.00 978.69
    29.0946 33.00 1070.00 971.21
    29.1120 31.00 964.00 970.53
    29.1295 32.00 1037.00 969.85
    29.1469 31.00 967.00 969.16
    29.1644 32.00 995.00 968.48
    29.1818 31.00 954.00 967.80
    29.1992 32.00 1007.00 967.12
    29.2167 31.00 948.00 966.44
    29.2341 31.00 958.00 965.76
    29.2516 31.00 982.00 965.08
    29.2690 30.00 908.00 964.41
    29.2864 32.00 1027.00 963.73
    29.3039 31.00 933.00 963.06
    29.3213 31.00 975.00 962.38
    29.3388 33.00 1059.00 961.71
    29.3562 33.00 1078.00 961.04
    29.3736 33.00 1062.00 960.37
    29.3911 32.00 1044.00 959.70
    29.4085 31.00 974.00 959.03
    29.4259 32.00 1029.00 958.36
    29.4434 32.00 1052.00 957.69
    29.4608 31.00 968.00 957.02
    29.4783 31.00 962.00 956.36
    29.4957 31.00 981.00 955.69
    29.5131 31.00 972.00 955.03
    29.5306 31.00 991.00 954.36
    29.5480 32.00 1017.00 953.70
    29.5655 31.00 992.00 953.04
    29.5829 31.00 952.00 952.38
    29.6003 32.00 1000.00 951.72
    29.6178 31.00 936.00 951.06
    29.6352 31.00 974.00 950.40
    29.6527 31.00 968.00 949.74
    29.6701 31.00 979.00 949.09
    29.6875 30.00 928.00 948.43
    29.7050 30.00 910.00 947.77
    29.7224 30.00 916.00 947.12
    29.7398 30.00 928.00 946.47
    29.7573 32.00 1009.00 945.81
    29.7747 31.00 973.00 945.16
    29.7922 31.00 962.00 944.51
    29.8096 31.00 974.00 943.86
    29.8270 30.00 913.00 943.21
    29.8445 31.00 965.00 942.56
    29.8619 31.00 967.00 941.92
    29.8794 31.00 973.00 941.27
    29.8968 31.00 960.00 940.62
    29.9142 32.00 1041.00 939.98
    29.9317 31.00 975.00 939.33
    29.9491 31.00 974.00 938.69
    29.9666 33.00 1080.00 938.05
    29.9840 33.00 1095.00 937.41
    30.0014 34.00 1128.00 936.77
    30.0189 33.00 1058.00 936.13
    30.0363 35.00 1225.00 935.49
    30.0537 33.00 1118.00 934.85
    30.0712 34.00 1151.00 934.21
    30.0886 33.00 1079.00 933.57
    30.1061 33.00 1073.00 932.94
    30.1235 33.00 1076.00 932.30
    30.1409 33.00 1097.00 931.67
    30.1584 32.00 1054.00 931.04
    30.1758 33.00 1094.00 930.40
    30.1933 32.00 1033.00 929.77
    30.2107 34.00 1167.00 929.14
    30.2281 34.00 1125.00 928.51
    30.2456 34.00 1136.00 927.88
    30.2630 34.00 1137.00 927.25
    30.2805 34.00 1172.00 926.62
    30.2979 34.00 1125.00 926.00
    30.3153 34.00 1186.00 925.37
    30.3328 32.00 1031.00 924.74
    30.3502 33.00 1109.00 924.12
    30.3676 33.00 1062.00 923.50
    30.3851 33.00 1060.00 922.87
    30.4025 33.00 1059.00 922.25
    30.4200 33.00 1064.00 921.63
    30.4374 33.00 1082.00 921.01
    30.4548 33.00 1091.00 920.39
    30.4723 33.00 1067.00 939.19
    30.4897 33.00 1081.00 939.74
    30.5072 33.00 1058.00 940.37
    30.5246 34.00 1129.00 941.12
    30.5420 34.00 1138.00 942.01
    30.5595 33.00 1087.00 1014.19
    30.5769 34.00 1144.00 1020.16
    30.5944 34.00 1171.00 1026.77
    30.6118 33.00 1116.00 1034.12
    30.6292 33.00 1113.00 1042.34
    30.6467 34.00 1151.00 1051.58
    30.6641 32.00 1055.00 1062.03
    30.6815 33.00 1116.00 1073.93
    30.6990 34.00 1146.00 1106.06
    30.7164 33.00 1103.00 1123.01
    30.7339 34.00 1143.00 1143.32
    30.7513 34.00 1128.00 1169.98
    30.7687 33.00 1104.00 1206.35
    30.7862 34.00 1153.00 1256.05
    30.8036 34.00 1177.00 1298.19
    30.8211 35.00 1243.00 1346.30
    30.8385 37.00 1353.00 1405.38
    30.8559 37.00 1334.00 1479.29
    30.8734 38.00 1408.00 1568.11
    30.8908 40.00 1577.00 1676.35
    30.9083 42.00 1754.00 1812.38
    30.9257 44.00 1898.00 1985.15
    30.9431 48.00 2303.00 2205.17
    30.9606 52.00 2681.00 2488.78
    30.9780 57.00 3238.00 2872.96
    30.9954 63.00 3999.00 3452.06
    31.0129 72.00 5134.00 4439.84
    31.0303 82.00 6668.00 6234.13
    31.0478 96.00 9208.00 9351.19
    31.0652 114.00 12936.00 14043.70
    31.0826 133.00 17630.00 19561.70
    31.1001 148.00 21944.00 23587.70
    31.1175 154.00 23776.00 23685.20
    31.1350 148.00 21760.00 20861.10
    31.1524 133.00 17733.00 18132.90
    31.1698 122.00 14990.00 16569.50
    31.1873 117.00 13661.00 15045.60
    31.2047 110.00 12162.00 12486.70
    31.2222 99.00 9762.00 9525.13
    31.2396 84.00 6980.00 7197.91
    31.2570 72.00 5223.00 5974.54
    31.2745 72.00 5201.00 5905.98
    31.2919 78.00 6050.00 6848.47
    31.3093 87.00 7493.00 8408.44
    31.3268 95.00 9074.00 9739.08
    31.3442 99.00 9828.00 9836.69
    31.3617 95.00 9001.00 8777.46
    31.3791 86.00 7342.00 7619.33
    31.3965 81.00 6525.00 6901.33
    31.4140 76.00 5801.00 6316.86
    31.4314 72.00 5182.00 5390.90
    31.4489 65.00 4184.00 4231.30
    31.4663 55.00 2995.00 3202.19
    31.4837 46.00 2152.00 2469.68
    31.5012 41.00 1641.00 2009.76
    31.5186 38.00 1463.00 1735.09
    31.5361 38.00 1415.00 1565.95
    31.5535 37.00 1335.00 1452.07
    31.5709 35.00 1247.00 1368.67
    31.5884 33.00 1061.00 1304.24
    31.6058 34.00 1141.00 1252.72
    31.6232 34.00 1158.00 1210.28
    31.6407 33.00 1109.00 1185.63
    31.6581 33.00 1057.00 1153.94
    31.6756 32.00 1055.00 1127.84
    31.6930 32.00 1054.00 1106.58
    31.7104 31.00 972.00 1088.05
    31.7279 31.00 991.00 1076.30
    31.7453 32.00 1008.00 1059.02
    31.7628 32.00 1011.00 1003.30
    31.7802 32.00 1012.00 996.33
    31.7976 31.00 976.00 990.33
    31.8151 31.00 958.00 984.33
    31.8325 32.00 994.00 958.32
    31.8499 32.00 1019.00 956.82
    31.8674 31.00 992.00 956.10
    31.8848 32.00 995.00 956.20
    31.9023 32.00 1011.00 957.29
    31.9197 32.00 1001.00 959.96
    31.9371 31.00 980.00 965.04
    31.9546 31.00 985.00 971.30
    31.9720 32.00 1033.00 976.92
    31.9895 33.00 1071.00 968.99
    32.0069 32.00 1038.00 980.22
    32.0243 32.00 1022.00 994.65
    32.0418 33.00 1077.00 1012.10
    32.0592 32.00 1036.00 1026.08
    32.0766 34.00 1158.00 1054.31
    32.0941 34.00 1128.00 1090.12
    32.1115 35.00 1246.00 1135.51
    32.1290 36.00 1321.00 1193.39
    32.1464 39.00 1492.00 1270.23
    32.1638 40.00 1569.00 1382.85
    32.1813 43.00 1818.00 1571.54
    32.1987 46.00 2138.00 1915.10
    32.2162 51.00 2635.00 2526.74
    32.2336 58.00 3345.00 3490.20
    32.2510 66.00 4360.00 4712.02
    32.2685 73.00 5360.00 5760.47
    32.2859 76.00 5832.00 6016.75
    32.3034 75.00 5651.00 5457.26
    32.3208 70.00 4890.00 4753.37
    32.3382 64.00 4104.00 4330.46
    32.3557 60.00 3635.00 4062.41
    32.3731 58.00 3417.00 3606.30
    32.3905 54.00 2948.00 2932.18
    32.4080 47.00 2164.00 2274.53
    32.4254 41.00 1674.00 1783.82
    32.4429 37.00 1334.00 1473.11
    32.4603 34.00 1144.00 1291.32
    32.4777 34.00 1125.00 1183.89
    32.4952 33.00 1061.00 1115.34
    32.5126 32.00 995.00 1067.58
    32.5301 31.00 960.00 1032.13
    32.5475 31.00 964.00 1005.32
    32.5649 31.00 943.00 983.38
    32.5824 31.00 966.00 964.84
    32.5998 30.00 913.00 948.47
    32.6172 30.00 930.00 935.28
    32.6347 31.00 955.00 925.27
    32.6521 30.00 917.00 916.64
    32.6696 31.00 934.00 908.75
    32.6870 31.00 954.00 901.36
    32.7044 30.00 884.00 895.39
    32.7219 31.00 932.00 890.65
    32.7393 30.00 895.00 886.64
    32.7568 30.00 909.00 883.12
    32.7742 30.00 884.00 880.01
    32.7916 30.00 907.00 877.23
    32.8091 29.00 869.00 874.76
    32.8265 29.00 849.00 872.60
    32.8440 30.00 880.00 870.75
    32.8614 30.00 886.00 869.10
    32.8788 30.00 898.00 867.60
    32.8963 30.00 885.00 866.17
    32.9137 30.00 871.00 864.44
    32.9311 30.00 885.00 853.41
    32.9486 30.00 917.00 853.50
    32.9660 31.00 945.00 853.85
    32.9835 29.00 832.00 854.51
    33.0009 31.00 931.00 855.38
    33.0183 31.00 948.00 852.13
    33.0358 31.00 932.00 854.86
    33.0532 31.00 984.00 858.78
    33.0707 30.00 899.00 865.11
    33.0881 31.00 964.00 876.55
    33.1055 31.00 988.00 897.88
    33.1230 32.00 1026.00 934.78
    33.1404 33.00 1121.00 989.10
    33.1578 35.00 1192.00 1050.31
    33.1753 34.00 1181.00 1090.43
    33.1927 34.00 1158.00 1084.26
    33.2102 33.00 1097.00 1047.81
    33.2276 33.00 1087.00 1015.46
    33.2450 32.00 1037.00 999.11
    33.2625 33.00 1072.00 986.03
    33.2799 31.00 990.00 960.44
    33.2974 31.00 987.00 925.70
    33.3148 30.00 910.00 893.84
    33.3322 31.00 945.00 870.85
    33.3497 30.00 891.00 856.40
    33.3671 30.00 918.00 847.77
    33.3846 29.00 850.00 842.40
    33.4020 30.00 893.00 838.73
    33.4194 29.00 860.00 836.00
    33.4369 31.00 936.00 833.84
    33.4543 30.00 883.00 832.04
    33.4717 30.00 914.00 830.50
    33.4892 30.00 910.00 829.11
    33.5066 30.00 923.00 827.83
    33.5241 31.00 964.00 826.72
    33.5415 31.00 983.00 825.74
    33.5589 31.00 952.00 824.84
    33.5764 31.00 971.00 823.98
    33.5938 32.00 1022.00 823.14
    33.6113 32.00 995.00 822.37
    33.6287 31.00 966.00 821.66
    33.6461 31.00 960.00 820.99
    33.6636 31.00 952.00 820.34
    33.6810 31.00 957.00 819.71
    33.6985 31.00 943.00 819.10
    33.7159 31.00 964.00 818.50
    33.7333 31.00 961.00 817.91
    33.7508 31.00 967.00 817.33
    33.7682 31.00 931.00 816.76
    33.7856 31.00 942.00 816.20
    33.8031 31.00 938.00 815.63
    33.8205 30.00 882.00 815.05
    33.8380 31.00 940.00 813.99
    33.8554 30.00 883.00 813.48
    33.8728 30.00 890.00 812.97
    33.8903 31.00 935.00 812.46
    33.9077 29.00 837.00 811.95
    33.9252 30.00 924.00 811.19
    33.9426 31.00 961.00 810.71
    33.9600 30.00 886.00 810.22
    33.9775 30.00 901.00 809.74
    33.9949 29.00 848.00 809.26
    34.0123 30.00 927.00 808.78
    34.0298 29.00 863.00 808.29
    34.0472 28.00 797.00 807.81
    34.0647 29.00 849.00 807.33
    34.0821 28.00 779.00 806.88
    34.0995 29.00 835.00 806.40
    34.1170 29.00 823.00 805.92
    34.1344 29.00 839.00 805.44
    34.1519 29.00 855.00 804.97
    34.1693 28.00 812.00 804.51
    34.1867 29.00 838.00 804.03
    34.2042 29.00 817.00 803.56
    34.2216 29.00 834.00 803.09
    34.2391 29.00 842.00 802.61
    34.2565 29.00 815.00 802.15
    34.2739 29.00 833.00 801.68
    34.2914 29.00 830.00 801.21
    34.3088 28.00 785.00 800.74
    34.3262 28.00 796.00 800.28
    34.3437 28.00 788.00 799.81
    34.3611 28.00 764.00 799.35
    34.3786 28.00 791.00 798.90
    34.3960 28.00 766.00 798.45
    34.4134 29.00 854.00 798.00
    34.4309 29.00 822.00 797.55
    34.4483 28.00 803.00 797.11
    34.4658 28.00 772.00 796.67
    34.4832 28.00 780.00 796.24
    34.5006 29.00 847.00 795.83
    34.5181 28.00 800.00 795.42
    34.5355 29.00 819.00 795.03
    34.5530 29.00 838.00 794.65
    34.5704 27.00 747.00 794.30
    34.5878 28.00 790.00 793.98
    34.6053 28.00 797.00 793.71
    34.6227 28.00 794.00 793.57
    34.6401 28.00 793.00 793.68
    34.6576 28.00 799.00 794.26
    34.6750 29.00 821.00 795.52
    34.6925 29.00 813.00 797.47
    34.7099 28.00 768.00 799.52
    34.7273 28.00 777.00 800.39
    34.7448 29.00 818.00 799.28
    34.7622 28.00 758.00 797.19
    34.7797 27.00 756.00 795.48
    34.7971 29.00 813.00 794.49
    34.8145 28.00 795.00 793.64
    34.8320 28.00 793.00 792.24
    34.8494 27.00 751.00 790.40
    34.8669 28.00 802.00 788.63
    34.8843 28.00 791.00 787.21
    34.9017 28.00 798.00 786.15
    34.9192 28.00 777.00 785.34
    34.9366 28.00 783.00 784.68
    34.9540 28.00 800.00 784.09
    34.9715 28.00 798.00 783.54
    34.9889 27.00 744.00 783.02
    35.0064 28.00 800.00 782.51
    35.0238 28.00 765.00 782.01
    35.0412 28.00 782.00 781.52
    35.0587 28.00 788.00 781.04
    35.0761 28.00 769.00 780.57
    35.0936 28.00 801.00 780.10
    35.1110 28.00 797.00 779.63
    35.1284 27.00 726.00 779.17
    35.1459 27.00 745.00 778.71
    35.1633 28.00 765.00 778.25
    35.1807 27.00 750.00 777.79
    35.1982 28.00 788.00 777.34
    35.2156 27.00 726.00 776.89
    35.2331 29.00 827.00 776.43
    35.2505 28.00 768.00 775.99
    35.2679 28.00 797.00 775.54
    35.2854 28.00 760.00 775.09
    35.3028 27.00 749.00 774.64
    35.3203 27.00 756.00 774.20
    35.3377 28.00 774.00 773.75
    35.3551 27.00 730.00 773.31
    35.3726 27.00 754.00 772.86
    35.3900 26.00 679.00 772.40
    35.4075 28.00 777.00 771.96
    35.4249 27.00 741.00 771.52
    35.4423 28.00 761.00 771.08
    35.4598 27.00 741.00 770.64
    35.4772 27.00 729.00 770.19
    35.4946 26.00 685.00 769.75
    35.5121 27.00 738.00 769.32
    35.5295 27.00 737.00 768.88
    35.5470 27.00 756.00 768.45
    35.5644 28.00 760.00 768.01
    35.5818 27.00 712.00 767.58
    35.5993 28.00 771.00 767.14
    35.6167 28.00 770.00 766.71
    35.6342 28.00 774.00 766.28
    35.6516 28.00 774.00 765.84
    35.6690 27.00 738.00 765.41
    35.6865 28.00 762.00 764.98
    35.7039 27.00 719.00 764.55
    35.7214 28.00 777.00 764.12
    35.7388 27.00 742.00 763.69
    35.7562 27.00 739.00 763.26
    35.7737 28.00 771.00 762.83
    35.7911 27.00 732.00 762.40
    35.8085 27.00 746.00 761.97
    35.8260 27.00 747.00 761.54
    35.8434 27.00 724.00 761.11
    35.8609 26.00 701.00 760.69
    35.8783 28.00 780.00 760.26
    35.8957 26.00 688.00 759.84
    35.9132 27.00 718.00 759.41
    35.9306 26.00 701.00 758.99
    35.9481 27.00 708.00 758.56
    35.9655 27.00 712.00 758.14
    35.9829 27.00 732.00 757.71
    36.0004 27.00 709.00 757.29
    36.0178 27.00 756.00 756.87
    36.0352 27.00 724.00 756.45
    36.0527 28.00 772.00 756.03
    36.0701 27.00 706.00 755.60
    36.0876 27.00 707.00 755.18
    36.1050 28.00 757.00 754.76
    36.1224 27.00 731.00 754.34
    36.1399 27.00 706.00 753.92
    36.1573 27.00 732.00 753.51
    36.1748 26.00 698.00 753.09
    36.1922 26.00 682.00 752.67
    36.2096 27.00 706.00 752.25
    36.2271 27.00 708.00 751.84
    36.2445 26.00 673.00 751.42
    36.2619 26.00 681.00 751.00
    36.2794 27.00 724.00 750.59
    36.2968 26.00 679.00 750.17
    36.3143 27.00 720.00 749.76
    36.3317 27.00 704.00 749.34
    36.3491 27.00 732.00 748.93
    36.3666 27.00 716.00 748.52
    36.3840 27.00 751.00 748.10
    36.4015 27.00 723.00 747.69
    36.4189 27.00 722.00 747.28
    36.4363 27.00 753.00 746.87
    36.4538 27.00 712.00 746.46
    36.4712 27.00 708.00 746.05
    36.4887 27.00 714.00 745.64
    36.5061 27.00 730.00 745.23
    36.5235 27.00 708.00 744.82
    36.5410 27.00 734.00 744.41
    36.5584 27.00 750.00 744.00
    36.5758 27.00 716.00 743.60
    36.5933 26.00 690.00 743.19
    36.6107 26.00 671.00 742.78
    36.6282 26.00 692.00 742.38
    36.6456 27.00 715.00 741.97
    36.6630 27.00 712.00 741.57
    36.6805 27.00 712.00 741.16
    36.6979 27.00 712.00 740.76
    36.7154 27.00 724.00 740.35
    36.7328 27.00 746.00 739.95
    36.7502 26.00 682.00 739.55
    36.7677 28.00 766.00 739.14
    36.7851 27.00 719.00 738.74
    36.8025 26.00 668.00 738.35
    36.8200 26.00 652.00 737.95
    36.8374 27.00 729.00 737.55
    36.8549 26.00 676.00 737.15
    36.8723 26.00 676.00 736.75
    36.8897 27.00 712.00 736.36
    36.9072 26.00 666.00 735.96
    36.9246 27.00 730.00 735.57
    36.9421 26.00 693.00 735.17
    36.9595 26.00 673.00 734.78
    36.9769 26.00 677.00 734.38
    36.9944 27.00 712.00 733.99
    37.0118 26.00 696.00 733.59
    37.0292 26.00 669.00 733.20
    37.0467 27.00 703.00 732.81
    37.0641 26.00 691.00 732.42
    37.0816 26.00 688.00 732.03
    37.0990 26.00 663.00 731.65
    37.1164 26.00 681.00 731.26
    37.1339 26.00 657.00 730.88
    37.1513 26.00 685.00 730.50
    37.1688 26.00 675.00 730.12
    37.1862 26.00 684.00 729.75
    37.2036 27.00 733.00 729.38
    37.2211 27.00 705.00 729.02
    37.2385 26.00 700.00 728.66
    37.2560 26.00 676.00 728.31
    37.2734 27.00 707.00 727.96
    37.2908 26.00 702.00 727.63
    37.3083 26.00 660.00 727.32
    37.3257 25.00 645.00 727.04
    37.3431 26.00 656.00 726.84
    37.3606 26.00 693.00 726.78
    37.3780 26.00 669.00 726.98
    37.3955 27.00 720.00 727.54
    37.4129 26.00 681.00 728.40
    37.4303 25.00 639.00 729.19
    37.4478 26.00 660.00 729.27
    37.4652 27.00 708.00 728.37
    37.4827 25.00 650.00 727.11
    37.5001 27.00 707.00 726.11
    37.5175 27.00 732.00 725.53
    37.5350 26.00 681.00 725.07
    37.5524 27.00 719.00 724.36
    37.5698 27.00 748.00 723.35
    37.5873 26.00 688.00 723.09
    37.6047 27.00 720.00 722.23
    37.6222 26.00 651.00 721.55
    37.6396 26.00 694.00 721.02
    37.6570 27.00 715.00 720.57
    37.6745 26.00 689.00 720.18
    37.6919 27.00 744.00 720.42
    37.7094 26.00 681.00 720.11
    37.7268 26.00 661.00 719.84
    37.7442 27.00 707.00 719.58
    37.7617 27.00 735.00 719.34
    37.7791 26.00 659.00 719.12
    37.7965 27.00 709.00 718.93
    37.8140 26.00 700.00 718.77
    37.8314 27.00 734.00 718.65
    37.8489 25.00 650.00 718.58
    37.8663 26.00 699.00 718.60
    37.8837 26.00 692.00 718.81
    37.9012 26.00 693.00 719.19
    37.9186 26.00 698.00 719.55
    37.9361 26.00 656.00 719.95
    37.9535 26.00 692.00 720.48
    37.9709 26.00 651.00 721.22
    37.9884 27.00 703.00 722.27
    38.0058 27.00 720.00 723.65
    38.0233 27.00 741.00 725.35
    38.0407 27.00 704.00 727.46
    38.0581 26.00 702.00 730.06
    38.0756 27.00 723.00 733.28
    38.0930 26.00 698.00 737.43
    38.1104 26.00 676.00 743.30
    38.1279 27.00 712.00 752.73
    38.1453 28.00 766.00 769.49
    38.1628 28.00 802.00 800.06
    38.1802 28.00 789.00 852.22
    38.1976 29.00 870.00 928.91
    38.2151 32.00 1011.00 1016.73
    38.2325 32.00 1014.00 1077.79
    38.2500 33.00 1096.00 1073.19
    38.2674 33.00 1061.00 1017.55
    38.2848 31.00 982.00 960.97
    38.3023 30.00 886.00 932.44
    38.3197 30.00 907.00 927.27
    38.3371 29.00 866.00 919.17
    38.3546 31.00 931.00 888.02
    38.3720 29.00 839.00 841.83
    38.3895 29.00 815.00 798.96
    38.4069 27.00 749.00 766.97
    38.4243 27.00 740.00 746.60
    38.4418 27.00 747.00 734.35
    38.4592 27.00 714.00 726.82
    38.4767 26.00 691.00 727.93
    38.4941 27.00 722.00 724.71
    38.5115 27.00 709.00 722.38
    38.5290 26.00 672.00 720.64
    38.5464 27.00 708.00 719.32
    38.5638 26.00 686.00 718.26
    38.5813 26.00 685.00 717.51
    38.5987 26.00 670.00 717.15
    38.6162 26.00 667.00 717.09
    38.6336 26.00 700.00 717.30
    38.6510 25.00 641.00 717.77
    38.6685 26.00 692.00 718.75
    38.6859 27.00 712.00 720.74
    38.7034 27.00 728.00 723.42
    38.7208 26.00 701.00 726.06
    38.7382 27.00 741.00 728.96
    38.7557 26.00 696.00 732.57
    38.7731 26.00 675.00 737.25
    38.7905 27.00 751.00 743.28
    38.8080 27.00 707.00 750.58
    38.8254 26.00 682.00 759.35
    38.8429 27.00 735.00 769.90
    38.8603 27.00 736.00 782.59
    38.8777 28.00 769.00 798.13
    38.8952 28.00 804.00 818.36
    38.9126 29.00 858.00 847.21
    38.9300 30.00 915.00 896.11
    38.9475 32.00 1036.00 983.70
    38.9649 34.00 1190.00 1139.89
    38.9824 37.00 1355.00 1394.01
    38.9998 42.00 1766.00 1740.41
    39.0173 45.00 2045.00 2090.25
    39.0347 49.00 2375.00 2263.14
    39.0521 47.00 2239.00 2154.37
    39.0696 46.00 2128.00 1897.98
    39.0870 43.00 1832.00 1691.14
    39.1044 40.00 1583.00 1611.35
    39.1219 39.00 1538.00 1607.66
    39.1393 40.00 1589.00 1564.04
    39.1567 38.00 1477.00 1420.39
    39.1742 36.00 1295.00 1228.57
    39.1916 33.00 1091.00 1057.83
    39.2091 30.00 925.00 936.60
    39.2265 29.00 839.00 861.10
    39.2439 28.00 770.00 816.47
    39.2614 28.00 780.00 789.59
    39.2788 27.00 710.00 772.32
    39.2963 26.00 680.00 760.25
    39.3137 27.00 723.00 751.43
    39.3311 27.00 709.00 744.91
    39.3486 27.00 708.00 739.93
    39.3660 26.00 683.00 736.46
    39.3835 27.00 753.00 734.92
    39.4009 27.00 705.00 734.96
    39.4183 26.00 700.00 736.28
    39.4358 27.00 705.00 738.77
    39.4532 26.00 694.00 742.45
    39.4706 27.00 706.00 748.10
    39.4881 27.00 752.00 757.70
    39.5055 27.00 719.00 774.67
    39.5230 29.00 820.00 805.95
    39.5404 30.00 890.00 863.09
    39.5578 31.00 959.00 958.97
    39.5753 33.00 1080.00 1095.90
    39.5927 35.00 1241.00 1245.89
    39.6102 36.00 1322.00 1340.82
    39.6276 37.00 1337.00 1320.29
    39.6450 36.00 1287.00 1217.97
    39.6625 35.00 1200.00 1119.03
    39.6799 33.00 1070.00 1070.40
    39.6973 32.00 998.00 1061.29
    39.7148 31.00 966.00 1054.36
    39.7322 31.00 987.00 1008.17
    39.7497 31.00 968.00 931.14
    39.7671 29.00 858.00 854.18
    39.7845 28.00 777.00 795.42
    39.8020 27.00 720.00 755.61
    39.8194 27.00 731.00 732.56
    39.8369 25.00 642.00 718.51
    39.8543 26.00 677.00 709.35
    39.8717 26.00 669.00 702.85
    39.8892 25.00 635.00 697.94
    39.9066 26.00 656.00 694.05
    39.9240 26.00 676.00 690.79
    39.9415 25.00 644.00 687.90
    39.9589 26.00 672.00 685.46
    39.9764 26.00 657.00 683.52
    39.9938 24.00 589.00 681.92
    40.0112 25.00 621.00 680.51
    40.0287 27.00 717.00 679.20
    40.0461 25.00 628.00 677.91
    40.0636 26.00 685.00 676.76
    40.0810 25.00 613.00 675.82
    40.0984 26.00 681.00 675.01
    40.1159 26.00 672.00 674.26
    40.1333 26.00 671.00 673.57
    40.1507 26.00 665.00 672.92
    40.1682 26.00 699.00 672.30
    40.1856 25.00 632.00 671.71
    40.2031 25.00 613.00 671.15
    40.2205 25.00 623.00 670.61
    40.2379 25.00 648.00 670.09
    40.2554 26.00 652.00 669.56
    40.2728 25.00 641.00 668.93
    40.2903 25.00 613.00 667.16
    40.3077 25.00 645.00 666.78
    40.3251 26.00 683.00 666.40
    40.3426 25.00 647.00 666.02
    40.3600 25.00 638.00 665.64
    40.3774 26.00 668.00 665.21
    40.3949 26.00 682.00 664.22
    40.4123 26.00 683.00 663.89
    40.4298 25.00 617.00 663.57
    40.4472 25.00 632.00 663.25
    40.4646 25.00 643.00 662.93
    40.4821 25.00 637.00 662.66
    40.4995 26.00 677.00 662.34
    40.5170 25.00 626.00 662.02
    40.5344 26.00 653.00 661.71
    40.5518 26.00 660.00 661.39
    40.5693 26.00 670.00 661.08
    40.5867 25.00 644.00 661.83
    40.6041 26.00 651.00 661.59
    40.6216 25.00 634.00 661.35
    40.6390 26.00 692.00 661.13
    40.6565 26.00 665.00 661.99
    40.6739 26.00 664.00 661.86
    40.6913 26.00 663.00 661.74
    40.7088 26.00 658.00 661.65
    40.7262 26.00 651.00 661.58
    40.7437 25.00 629.00 661.56
    40.7611 25.00 638.00 662.14
    40.7785 25.00 644.00 662.37
    40.7960 26.00 664.00 662.73
    40.8134 25.00 641.00 663.10
    40.8308 25.00 649.00 663.51
    40.8483 25.00 624.00 664.02
    40.8657 26.00 667.00 664.70
    40.8832 26.00 671.00 665.61
    40.9006 26.00 674.00 666.78
    40.9180 26.00 700.00 668.21
    40.9355 25.00 635.00 669.96
    40.9529 24.00 595.00 672.19
    40.9704 26.00 667.00 675.04
    40.9878 27.00 719.00 678.49
    41.0052 26.00 696.00 683.11
    41.0227 26.00 685.00 690.18
    41.0401 28.00 785.00 702.17
    41.0575 27.00 740.00 723.14
    41.0750 28.00 783.00 757.89
    41.0924 29.00 865.00 808.11
    41.1099 31.00 933.00 865.71
    41.1273 31.00 941.00 907.75
    41.1447 30.00 908.00 909.73
    41.1622 30.00 929.00 878.77
    41.1796 29.00 850.00 846.12
    41.1971 30.00 920.00 833.89
    41.2145 29.00 870.00 846.91
    41.2319 30.00 901.00 878.33
    41.2494 30.00 886.00 919.99
    41.2668 31.00 967.00 974.87
    41.2842 33.00 1088.00 1046.44
    41.3017 33.00 1089.00 1111.19
    41.3191 34.00 1153.00 1121.20
    41.3366 33.00 1112.00 1062.21
    41.3540 32.00 999.00 980.28
    41.3714 32.00 1000.00 922.37
    41.3889 30.00 930.00 902.70
    41.4063 30.00 881.00 905.18
    41.4238 31.00 931.00 897.79
    41.4412 30.00 910.00 861.61
    41.4586 29.00 830.00 808.61
    41.4761 28.00 772.00 758.90
    41.4935 28.00 784.00 722.20
    41.5110 26.00 697.00 698.54
    41.5284 26.00 660.00 684.07
    41.5458 27.00 725.00 674.99
    41.5633 27.00 731.00 668.81
    41.5807 25.00 607.00 664.28
    41.5981 25.00 639.00 660.82
    41.6156 25.00 626.00 658.03
    41.6330 25.00 625.00 655.65
    41.6505 25.00 632.00 653.51
    41.6679 25.00 635.00 651.74
    41.6853 25.00 631.00 650.30
    41.7028 26.00 664.00 649.08
    41.7202 26.00 670.00 647.98
    41.7377 26.00 668.00 646.95
    41.7551 25.00 608.00 645.93
    41.7725 25.00 636.00 645.02
    41.7900 25.00 615.00 644.23
    41.8074 26.00 651.00 643.06
    41.8248 25.00 634.00 642.46
    41.8423 25.00 650.00 641.90
    41.8597 26.00 668.00 641.37
    41.8772 26.00 657.00 640.86
    41.8946 26.00 660.00 640.37
    41.9120 25.00 649.00 639.66
    41.9295 26.00 675.00 644.65
    41.9469 25.00 650.00 644.54
    41.9644 26.00 658.00 644.45
    41.9818 25.00 638.00 644.34
    41.9992 26.00 673.00 643.46
    42.0167 24.00 590.00 643.55
    42.0341 26.00 653.00 646.29
    42.0515 25.00 623.00 646.65
    42.0690 25.00 635.00 647.07
    42.0864 25.00 625.00 647.56
    42.1039 25.00 628.00 647.73
    42.1213 26.00 670.00 648.48
    42.1387 25.00 633.00 649.35
    42.1562 26.00 657.00 650.39
    42.1736 26.00 692.00 651.62
    42.1911 25.00 632.00 653.13
    42.2085 25.00 627.00 655.13
    42.2259 25.00 640.00 658.19
    42.2434 26.00 658.00 662.63
    42.2608 25.00 643.00 667.23
    42.2782 26.00 694.00 671.73
    42.2957 27.00 707.00 676.81
    42.3131 25.00 641.00 682.97
    42.3306 25.00 643.00 690.68
    42.3480 25.00 638.00 700.40
    42.3654 25.00 603.00 711.93
    42.3829 26.00 701.00 725.16
    42.4003 27.00 706.00 740.41
    42.4178 27.00 710.00 758.28
    42.4352 27.00 715.00 780.20
    42.4526 27.00 752.00 809.43
    42.4701 29.00 818.00 852.91
    42.4875 30.00 895.00 924.89
    42.5050 32.00 1036.00 1052.31
    42.5224 36.00 1270.00 1275.93
    42.5398 39.00 1559.00 1634.38
    42.5573 46.00 2089.00 2118.53
    42.5747 51.00 2582.00 2605.86
    42.5921 53.00 2784.00 2851.14
    42.6096 53.00 2778.00 2699.80
    42.6270 50.00 2495.00 2321.81
    42.6445 46.00 2131.00 1989.82
    42.6619 44.00 1928.00 1839.27
    42.6793 42.00 1774.00 1846.24
    42.6968 43.00 1808.00 1875.84
    42.7142 42.00 1747.00 1783.09
    42.7317 39.00 1526.00 1556.87
    42.7491 36.00 1283.00 1296.26
    42.7665 32.00 1028.00 1080.77
    42.7840 30.00 916.00 933.08
    42.8014 28.00 773.00 841.66
    42.8188 27.00 746.00 786.39
    42.8363 27.00 722.00 754.40
    42.8537 26.00 686.00 730.67
    42.8712 27.00 703.00 713.33
    42.8886 26.00 669.00 699.98
    42.9060 26.00 673.00 689.03
    42.9235 26.00 685.00 679.48
    42.9409 26.00 657.00 671.75
    42.9583 25.00 648.00 667.41
    42.9758 25.00 647.00 662.92
    42.9932 25.00 649.00 659.19
    43.0107 26.00 659.00 655.89
    43.0281 25.00 639.00 652.69
    43.0455 24.00 566.00 649.97
    43.0630 25.00 638.00 648.11
    43.0804 26.00 654.00 646.86
    43.0979 25.00 640.00 646.02
    43.1153 24.00 600.00 645.58
    43.1327 25.00 625.00 645.77
    43.1502 25.00 613.00 646.87
    43.1676 25.00 603.00 648.41
    43.1850 25.00 645.00 649.90
    43.2025 26.00 682.00 651.65
    43.2199 25.00 612.00 653.93
    43.2374 26.00 671.00 656.90
    43.2548 26.00 655.00 660.62
    43.2722 26.00 668.00 661.26
    43.2897 26.00 685.00 667.82
    43.3071 25.00 644.00 675.30
    43.3246 26.00 659.00 683.94
    43.3420 26.00 682.00 694.23
    43.3594 26.00 696.00 707.95
    43.3769 27.00 718.00 724.18
    43.3943 27.00 718.00 753.28
    43.4117 29.00 868.00 802.97
    43.4292 31.00 932.00 891.25
    43.4466 32.00 1052.00 1041.94
    43.4641 36.00 1287.00 1270.39
    43.4815 40.00 1569.00 1553.08
    43.4989 42.00 1782.00 1793.12
    43.5164 43.00 1884.00 1851.77
    43.5338 42.00 1793.00 1703.53
    43.5513 40.00 1599.00 1483.93
    43.5687 38.00 1409.00 1325.23
    43.5861 35.00 1252.00 1272.88
    43.6036 35.00 1220.00 1293.75
    43.6210 37.00 1352.00 1305.60
    43.6384 35.00 1242.00 1239.03
    43.6559 34.00 1155.00 1106.10
    43.6733 32.00 998.00 964.39
    43.6908 30.00 876.00 851.90
    43.7082 27.00 734.00 776.53
    43.7256 26.00 667.00 730.43
    43.7431 26.00 661.00 702.73
    43.7605 25.00 618.00 685.37
    43.7780 25.00 621.00 673.85
    43.7954 25.00 620.00 665.87
    43.8128 25.00 612.00 660.14
    43.8303 25.00 640.00 655.82
    43.8477 24.00 596.00 652.54
    43.8651 26.00 657.00 650.80
    43.8826 26.00 660.00 650.90
    43.9000 25.00 606.00 653.20
    43.9175 26.00 660.00 659.00
    43.9349 26.00 685.00 671.06
    43.9523 26.00 661.00 693.96
    43.9698 29.00 819.00 733.20
    43.9872 28.00 805.00 789.88
    44.0047 31.00 952.00 852.63
    44.0221 31.00 968.00 893.39
    44.0395 32.00 996.00 885.65
    44.0570 30.00 894.00 840.21
    44.0744 29.00 860.00 791.75
    44.0918 29.00 855.00 763.36
    44.1093 28.00 767.00 758.41
    44.1267 27.00 749.00 764.79
    44.1442 28.00 809.00 762.85
    44.1616 28.00 771.00 741.67
    44.1790 27.00 733.00 708.87
    44.1965 25.00 621.00 674.92
    44.2139 26.00 653.00 651.40
    44.2313 25.00 643.00 635.99
    44.2488 25.00 627.00 626.46
    44.2662 25.00 649.00 620.46
    44.2837 24.00 578.00 616.35
    44.3011 25.00 613.00 612.12
    44.3185 26.00 666.00 609.92
    44.3360 25.00 640.00 608.13
    44.3534 25.00 631.00 606.58
    44.3708 25.00 638.00 605.19
    44.3883 25.00 618.00 604.05
    44.4057 25.00 612.00 603.12
    44.4232 26.00 666.00 602.32
    44.4406 25.00 629.00 601.60
    44.4580 25.00 629.00 600.91
    44.4755 25.00 606.00 600.22
    44.4929 24.00 585.00 599.60
    44.5104 24.00 585.00 599.08
    44.5278 25.00 615.00 598.62
    44.5452 25.00 638.00 598.18
    44.5627 25.00 629.00 597.77
    44.5801 24.00 577.00 597.38
    44.5976 24.00 584.00 597.00
    44.6150 25.00 627.00 596.63
    44.6324 24.00 595.00 596.28
    44.6499 25.00 639.00 595.93
    44.6673 25.00 613.00 595.59
    44.6847 24.00 594.00 595.25
    44.7022 25.00 631.00 594.89
    44.7196 25.00 624.00 593.99
    44.7371 24.00 592.00 593.71
    44.7545 24.00 594.00 593.43
    44.7719 25.00 612.00 593.17
    44.7894 24.00 594.00 592.90
    44.8068 25.00 603.00 592.61
    44.8242 25.00 622.00 592.05
    44.8417 24.00 584.00 591.80
    44.8591 24.00 583.00 591.55
    44.8766 25.00 610.00 591.31
    44.8940 25.00 628.00 591.06
    44.9114 25.00 637.00 590.81
    44.9289 24.00 557.00 600.27
    44.9463 24.00 594.00 600.56
    44.9638 24.00 568.00 600.90
    44.9812 25.00 604.00 601.29
    44.9986 26.00 669.00 601.73
    45.0161 25.00 618.00 602.23
    45.0335 25.00 622.00 602.82
    45.0509 25.00 631.00 608.23
    45.0684 25.00 606.00 609.29
    45.0858 25.00 604.00 610.48
    45.1033 24.00 559.00 611.84
    45.1207 25.00 601.00 613.38
    45.1381 25.00 628.00 615.14
    45.1556 24.00 589.00 617.15
    45.1730 25.00 631.00 619.49
    45.1905 24.00 591.00 622.26
    45.2079 25.00 642.00 625.74
    45.2253 25.00 610.00 630.74
    45.2428 25.00 613.00 638.45
    45.2602 25.00 625.00 647.60
    45.2776 26.00 670.00 656.21
    45.2951 26.00 682.00 665.24
    45.3125 25.00 641.00 675.80
    45.3300 26.00 651.00 688.59
    45.3474 25.00 605.00 704.37
    45.3648 26.00 655.00 723.91
    45.3823 26.00 687.00 746.86
    45.3997 27.00 726.00 772.53
    45.4172 27.00 732.00 801.46
    45.4346 28.00 774.00 834.91
    45.4520 28.00 793.00 876.06
    45.4695 31.00 932.00 932.45
    45.4869 31.00 973.00 1019.27
    45.5043 35.00 1197.00 1165.83
    45.5218 38.00 1441.00 1424.11
    45.5392 44.00 1940.00 1866.41
    45.5567 50.00 2550.00 2549.21
    45.5741 59.00 3501.00 3427.22
    45.5915 66.00 4346.00 4245.91
    45.6090 68.00 4691.00 4570.63
    45.6264 68.00 4565.00 4206.38
    45.6439 63.00 3951.00 3497.75
    45.6613 56.00 3130.00 2895.17
    45.6787 51.00 2626.00 2616.95
    45.6962 50.00 2512.00 2639.36
    45.7136 53.00 2788.00 2763.37
    45.7310 52.00 2686.00 2724.18
    45.7485 50.00 2508.00 2413.90
    45.7659 45.00 2051.00 1964.77
    45.7834 41.00 1645.00 1546.35
    45.8008 33.00 1109.00 1236.71
    45.8182 31.00 942.00 1036.22
    45.8357 28.00 798.00 913.66
    45.8531 28.00 773.00 837.61
    45.8705 27.00 749.00 787.29
    45.8880 26.00 690.00 751.47
    45.9054 26.00 659.00 724.40
    45.9229 26.00 670.00 702.77
    45.9403 25.00 634.00 684.14
    45.9577 26.00 657.00 668.17
    45.9752 26.00 666.00 655.92
    45.9926 25.00 610.00 646.43
    46.0101 25.00 633.00 638.60
    46.0275 26.00 656.00 631.80
    46.0449 24.00 585.00 625.34
    46.0624 25.00 606.00 618.93
    46.0798 25.00 617.00 613.66
    46.0973 25.00 615.00 609.73
    46.1147 24.00 577.00 606.55
    46.1321 25.00 621.00 603.78
    46.1496 25.00 618.00 601.33
    46.1670 25.00 610.00 599.13
    46.1844 25.00 602.00 597.14
    46.2019 25.00 634.00 595.33
    46.2193 25.00 607.00 593.66
    46.2368 24.00 588.00 592.13
    46.2542 25.00 608.00 590.67
    46.2716 24.00 574.00 589.21
    46.2891 24.00 594.00 580.37
    46.3065 24.00 579.00 579.81
    46.3240 25.00 640.00 579.29
    46.3414 24.00 592.00 578.80
    46.3588 24.00 591.00 578.33
    46.3763 25.00 634.00 577.84
    46.3937 26.00 651.00 577.21
    46.4111 25.00 643.00 582.77
    46.4286 25.00 618.00 583.38
    46.4460 25.00 640.00 584.07
    46.4635 25.00 623.00 584.87
    46.4809 26.00 681.00 585.79
    46.4983 25.00 610.00 586.85
    46.5158 25.00 601.00 588.08
    46.5332 25.00 624.00 589.52
    46.5507 24.00 596.00 591.24
    46.5681 25.00 632.00 593.42
    46.5855 24.00 597.00 596.62
    46.6030 25.00 624.00 601.64
    46.6204 25.00 644.00 607.69
    46.6378 26.00 658.00 613.34
    46.6553 26.00 651.00 619.22
    46.6727 25.00 650.00 626.04
    46.6902 25.00 617.00 634.23
    46.7076 25.00 645.00 644.19
    46.7250 26.00 677.00 656.31
    46.7425 25.00 639.00 670.35
    46.7599 26.00 687.00 685.75
    46.7774 27.00 725.00 703.01
    46.7948 27.00 719.00 723.44
    46.8122 28.00 790.00 749.55
    46.8297 28.00 802.00 786.00
    46.8471 29.00 865.00 841.84
    46.8645 32.00 1005.00 934.86
    46.8820 34.00 1174.00 1097.23
    46.8994 38.00 1465.00 1374.11
    46.9169 43.00 1835.00 1801.94
    46.9343 50.00 2515.00 2356.42
    46.9517 55.00 2983.00 2884.98
    46.9692 57.00 3271.00 3117.40
    46.9866 57.00 3239.00 2909.35
    47.0040 52.00 2690.00 2457.91
    47.0215 48.00 2286.00 2050.51
    47.0389 44.00 1977.00 1840.41
    47.0564 44.00 1898.00 1833.32
    47.0738 44.00 1943.00 1925.73
    47.0912 44.00 1949.00 1956.41
    47.1087 45.00 2037.00 1812.16
    47.1261 41.00 1689.00 1543.75
    47.1436 37.00 1370.00 1264.69
    47.1610 32.00 1022.00 1044.42
    47.1784 28.00 782.00 896.13
    47.1959 28.00 789.00 804.19
    47.2133 27.00 742.00 747.80
    47.2307 27.00 724.00 711.53
    47.2482 26.00 666.00 686.59
    47.2656 26.00 673.00 668.57
    47.2831 26.00 660.00 655.13
    47.3005 26.00 668.00 644.16
    47.3179 25.00 615.00 634.93
    47.3354 25.00 636.00 628.35
    47.3528 24.00 595.00 624.02
    47.3703 25.00 628.00 621.29
    47.3877 25.00 605.00 619.87
    47.4051 25.00 625.00 619.54
    47.4226 25.00 642.00 619.78
    47.4400 25.00 605.00 626.01
    47.4574 25.00 621.00 628.62
    47.4749 25.00 625.00 633.05
    47.4923 26.00 676.00 639.84
    47.5098 27.00 706.00 650.46
    47.5272 27.00 730.00 667.98
    47.5446 26.00 694.00 698.47
    47.5621 28.00 781.00 774.86
    47.5795 30.00 894.00 867.25
    47.5970 32.00 1042.00 1005.12
    47.6144 34.00 1164.00 1174.67
    47.6318 36.00 1290.00 1321.38
    47.6493 38.00 1434.00 1364.69
    47.6667 36.00 1318.00 1277.98
    47.6841 34.00 1154.00 1143.37
    47.7016 32.00 1009.00 1034.64
    47.7190 31.00 955.00 988.35
    47.7365 31.00 987.00 1001.56
    47.7539 31.00 987.00 1042.88
    47.7713 32.00 1026.00 1063.26
    47.7888 31.00 978.00 1028.41
    47.8062 31.00 965.00 962.22
    47.8236 29.00 869.00 897.13
    47.8411 28.00 810.00 853.17
    47.8585 27.00 755.00 834.16
    47.8759 27.00 734.00 836.21
    47.8934 28.00 766.00 853.21
    47.9108 29.00 825.00 879.09
    47.9283 29.00 833.00 911.85
    47.9457 29.00 870.00 952.97
    47.9632 30.00 871.00 1006.80
    47.9806 31.00 970.00 1082.08
    47.9980 34.00 1190.00 1195.93
    48.0155 37.00 1381.00 1382.26
    48.0329 43.00 1815.00 1704.36
    48.0503 49.00 2431.00 2262.16
    48.0678 59.00 3514.00 3161.98
    48.0852 69.00 4763.00 4420.44
    48.1026 78.00 6034.00 5806.10
    48.1201 84.00 7101.00 6743.09
    48.1375 85.00 7247.00 6655.85
    48.1550 79.00 6305.00 5697.37
    48.1724 72.00 5176.00 4567.71
    48.1898 63.00 4019.00 3799.50
    48.2073 61.00 3677.00 3558.73
    48.2247 62.00 3842.00 3720.29
    48.2422 65.00 4176.00 3953.95
    48.2596 64.00 4132.00 3879.41
    48.2770 60.00 3646.00 3384.22
    48.2945 54.00 2894.00 2691.10
    48.3119 46.00 2106.00 2051.70
    48.3293 40.00 1579.00 1578.44
    48.3468 35.00 1194.00 1268.61
    48.3642 32.00 1023.00 1078.56
    48.3817 30.00 880.00 959.68
    48.3991 29.00 854.00 880.55
    48.4165 28.00 810.00 823.95
    48.4340 28.00 769.00 780.63
    48.4514 28.00 761.00 744.74
    48.4689 27.00 724.00 713.22
    48.4863 26.00 694.00 689.40
    48.5037 26.00 658.00 671.35
    48.5212 26.00 663.00 656.87
    48.5386 25.00 636.00 644.76
    48.5560 25.00 641.00 634.30
    48.5735 26.00 684.00 624.68
    48.5909 26.00 651.00 614.97
    48.6084 25.00 618.00 606.09
    48.6258 26.00 655.00 599.45
    48.6432 25.00 635.00 594.36
    48.6607 25.00 612.00 590.09
    48.6781 25.00 621.00 586.33
    48.6956 25.00 632.00 582.99
    48.7130 26.00 661.00 579.98
    48.7304 25.00 616.00 577.25
    48.7479 25.00 633.00 574.75
    48.7653 25.00 601.00 577.12
    48.7827 24.00 566.00 575.03
    48.8002 23.00 547.00 572.34
    48.8176 25.00 617.00 557.30
    48.8351 25.00 624.00 556.74
    48.8525 25.00 624.00 556.28
    48.8699 26.00 658.00 555.89
    48.8874 24.00 586.00 564.27
    48.9048 23.00 550.00 564.57
    48.9222 24.00 588.00 564.94
    48.9397 25.00 619.00 565.20
    48.9571 24.00 583.00 559.58
    48.9746 24.00 586.00 561.00
    48.9920 25.00 608.00 562.63
    49.0094 25.00 608.00 564.52
    49.0269 25.00 634.00 566.77
    49.0443 26.00 664.00 569.60
    49.0618 26.00 658.00 573.73
    49.0792 25.00 638.00 580.29
    49.0966 25.00 640.00 588.48
    49.1141 25.00 638.00 596.14
    49.1315 25.00 618.00 603.88
    49.1489 25.00 621.00 612.71
    49.1664 25.00 647.00 623.13
    49.1838 25.00 648.00 635.48
    49.2013 26.00 669.00 650.19
    49.2187 26.00 673.00 667.15
    49.2361 27.00 744.00 685.59
    49.2536 27.00 740.00 705.99
    49.2710 27.00 746.00 730.21
    49.2884 28.00 776.00 761.33
    49.3059 28.00 804.00 804.72
    49.3233 30.00 930.00 870.37
    49.3408 32.00 1006.00 977.79
    49.3582 36.00 1292.00 1162.60
    49.3756 40.00 1581.00 1476.68
    49.3931 46.00 2073.00 1967.84
    49.4105 53.00 2799.00 2624.32
    49.4280 60.00 3642.00 3296.45
    49.4454 63.00 3963.00 3676.06
    49.4628 63.00 3977.00 3527.02
    49.4803 58.00 3369.00 3001.41
    49.4977 53.00 2854.00 2446.49
    49.5151 48.00 2331.00 2092.53
    49.5326 46.00 2091.00 1998.90
    49.5500 46.00 2146.00 2096.84
    49.5675 49.00 2418.00 2228.61
    49.5849 49.00 2427.00 2204.89
    49.6023 48.00 2291.00 1969.25
    49.6198 44.00 1917.00 1627.71
    49.6372 38.00 1473.00 1306.69
    49.6547 33.00 1109.00 1065.66
    49.6721 31.00 943.00 906.95
    49.6895 29.00 827.00 820.18
    49.7070 27.00 705.00 759.40
    49.7244 27.00 746.00 719.50
    49.7418 27.00 710.00 691.55
    49.7593 26.00 669.00 670.81
    49.7767 25.00 632.00 654.40
    49.7942 26.00 691.00 640.54
    49.8116 26.00 666.00 629.79
    49.8290 25.00 625.00 622.51
    49.8465 27.00 704.00 617.82
    49.8639 25.00 601.00 615.61
    49.8814 25.00 648.00 616.62
    49.8988 25.00 619.00 619.99
    49.9162 25.00 608.00 622.84
    49.9337 25.00 642.00 626.00
    49.9511 25.00 613.00 631.29
    49.9685 26.00 681.00 638.89
    49.9860 25.00 631.00 648.71
    50.0034 26.00 653.00 660.98
    50.0209 25.00 645.00 675.69
    50.0383 27.00 704.00 692.03
    50.0557 26.00 696.00 710.21
    50.0732 27.00 722.00 731.91
    50.0906 27.00 742.00 759.92
    50.1081 28.00 790.00 798.91
    50.1255 30.00 915.00 857.38
    50.1429 33.00 1068.00 951.70
    50.1604 35.00 1242.00 1107.30
    50.1778 40.00 1561.00 1385.28
    50.1952 46.00 2086.00 1839.96
    50.2127 52.00 2743.00 2457.70
    50.2301 59.00 3468.00 3138.62
    50.2476 62.00 3883.00 3608.57
    50.2650 64.00 4100.00 3585.30
    50.2824 59.00 3519.00 3120.50
    50.2999 54.00 2946.00 2549.07
    50.3173 48.00 2346.00 2137.48
    50.3347 46.00 2072.00 1974.51
    50.3522 45.00 2066.00 2031.24
    50.3696 48.00 2284.00 2178.89
    50.3871 49.00 2435.00 2234.57
    50.4045 49.00 2369.00 2080.09
    50.4219 44.00 1930.00 1770.50
    50.4394 40.00 1611.00 1438.65
    50.4568 34.00 1123.00 1170.83
    50.4743 31.00 954.00 987.82
    50.4917 29.00 827.00 875.09
    50.5091 28.00 767.00 810.28
    50.5266 26.00 702.00 774.19
    50.5440 28.00 777.00 752.17
    50.5614 26.00 682.00 738.38
    50.5789 27.00 715.00 730.78
    50.5963 26.00 679.00 727.87
    50.6138 26.00 690.00 730.18
    50.6312 26.00 677.00 738.54
    50.6486 27.00 709.00 752.34
    50.6661 28.00 762.00 770.45
    50.6835 28.00 765.00 791.90
    50.7010 27.00 724.00 818.05
    50.7184 28.00 764.00 851.90
    50.7358 30.00 891.00 899.01
    50.7533 31.00 932.00 971.10
    50.7707 33.00 1107.00 1089.62
    50.7881 37.00 1376.00 1293.29
    50.8056 41.00 1715.00 1648.89
    50.8230 48.00 2328.00 2215.84
    50.8405 55.00 3066.00 3020.38
    50.8579 63.00 4023.00 3940.72
    50.8753 69.00 4791.00 4636.08
    50.8928 70.00 4950.00 4703.54
    50.9102 67.00 4507.00 4138.62
    50.9276 60.00 3643.00 3357.10
    50.9451 55.00 2971.00 2744.08
    50.9625 49.00 2386.00 2453.50
    50.9799 49.00 2417.00 2483.69
    50.9974 52.00 2712.00 2681.29
    51.0148 53.00 2831.00 2811.79
    51.0323 52.00 2751.00 2677.56
    51.0497 50.00 2501.00 2296.99
    51.0672 43.00 1857.00 1841.59
    51.0846 38.00 1460.00 1450.41
    51.1020 32.00 1043.00 1168.79
    51.1195 30.00 930.00 992.01
    51.1369 28.00 781.00 885.12
    51.1543 28.00 778.00 818.63
    51.1718 27.00 737.00 774.90
    51.1892 26.00 654.00 744.90
    51.2066 25.00 644.00 723.44
    51.2241 25.00 641.00 707.23
    51.2415 26.00 659.00 696.27
    51.2590 25.00 644.00 691.49
    51.2764 25.00 618.00 691.38
    51.2938 25.00 649.00 694.41
    51.3113 26.00 659.00 700.83
    51.3287 26.00 702.00 712.00
    51.3462 27.00 716.00 730.17
    51.3636 28.00 766.00 759.76
    51.3810 29.00 823.00 811.29
    51.3985 30.00 901.00 903.58
    51.4159 32.00 1025.00 1064.97
    51.4333 36.00 1288.00 1328.64
    51.4508 41.00 1685.00 1704.72
    51.4682 45.00 2015.00 2140.23
    51.4857 47.00 2241.00 2479.07
    51.5031 49.00 2399.00 2527.60
    51.5205 47.00 2191.00 2269.88
    51.5380 44.00 1913.00 1895.94
    51.5554 41.00 1647.00 1590.97
    51.5728 38.00 1475.00 1438.90
    51.5903 38.00 1413.00 1430.65
    51.6077 37.00 1403.00 1522.51
    51.6252 39.00 1501.00 1599.16
    51.6426 40.00 1573.00 1559.09
    51.6600 37.00 1337.00 1392.93
    51.6775 34.00 1165.00 1176.70
    51.6949 31.00 947.00 982.41
    51.7124 28.00 793.00 839.51
    51.7298 27.00 747.00 741.86
    51.7472 25.00 629.00 684.17
    51.7647 26.00 651.00 647.91
    51.7821 25.00 640.00 623.81
    51.7995 24.00 585.00 606.74
    51.8170 24.00 554.00 593.87
    51.8344 23.00 548.00 583.59
    51.8519 24.00 594.00 576.04
    51.8693 24.00 560.00 572.14
    51.8867 24.00 555.00 572.26
    51.9042 24.00 569.00 577.61
    51.9216 25.00 627.00 590.30
    51.9390 25.00 647.00 611.85
    51.9565 27.00 712.00 640.22
    51.9739 25.00 637.00 666.50
    51.9914 26.00 683.00 676.45
    52.0088 27.00 714.00 662.67
    52.0262 27.00 712.00 634.67
    52.0437 26.00 654.00 607.55
    52.0611 25.00 650.00 590.22
    52.0786 25.00 623.00 584.87
    52.0960 24.00 586.00 588.67
    52.1134 25.00 612.00 595.16
    52.1309 25.00 628.00 596.02
    52.1483 24.00 596.00 586.84
    52.1657 24.00 596.00 570.97
    52.1832 25.00 624.00 554.38
    52.2006 24.00 559.00 536.89
    52.2181 24.00 556.00 527.96
    52.2355 23.00 541.00 522.18
    52.2529 23.00 534.00 518.44
    52.2704 22.00 491.00 515.90
    52.2878 23.00 548.00 514.03
    52.3052 22.00 506.00 512.54
    52.3227 23.00 526.00 511.19
    52.3401 23.00 529.00 507.99
    52.3576 23.00 521.00 507.23
    52.3750 23.00 507.00 506.66
    52.3924 23.00 514.00 506.20
    52.4099 23.00 518.00 505.79
    52.4273 23.00 541.00 505.43
    52.4448 23.00 515.00 505.12
    52.4622 22.00 465.00 504.83
    52.4796 22.00 490.00 504.55
    52.4971 23.00 513.00 504.32
    52.5145 22.00 480.00 504.16
    52.5320 22.00 502.00 504.05
    52.5494 23.00 510.00 503.98
    52.5668 23.00 528.00 503.95
    52.5843 23.00 521.00 504.01
    52.6017 23.00 543.00 504.20
    52.6191 22.00 502.00 504.62
    52.6366 24.00 555.00 505.45
    52.6540 23.00 532.00 507.02
    52.6715 23.00 524.00 509.76
    52.6889 22.00 502.00 514.01
    52.7063 23.00 536.00 519.26
    52.7238 23.00 520.00 524.70
    52.7412 23.00 511.00 527.38
    52.7586 24.00 559.00 525.54
    52.7761 23.00 516.00 520.66
    52.7935 23.00 532.00 515.57
    52.8110 22.00 487.00 512.09
    52.8284 23.00 518.00 510.79
    52.8458 23.00 522.00 511.15
    52.8633 22.00 491.00 512.44
    52.8807 23.00 537.00 513.01
    52.8982 23.00 543.00 511.79
    52.9156 23.00 514.00 509.07
    52.9330 22.00 502.00 505.97
    52.9505 23.00 522.00 503.33
    52.9679 22.00 480.00 501.40
    52.9853 22.00 492.00 500.10
    53.0028 23.00 530.00 499.23
    53.0202 23.00 523.00 498.61
    53.0377 23.00 509.00 498.13
    53.0551 22.00 493.00 497.74
    53.0725 22.00 493.00 497.39
    53.0900 21.00 456.00 497.08
    53.1074 23.00 510.00 496.79
    53.1248 23.00 509.00 496.53
    53.1423 23.00 520.00 496.30
    53.1597 23.00 509.00 496.08
    53.1772 22.00 505.00 495.86
    53.1946 23.00 516.00 495.66
    53.2120 23.00 520.00 495.46
    53.2295 22.00 502.00 495.25
    53.2469 22.00 471.00 495.05
    53.2644 22.00 505.00 494.87
    53.2818 22.00 491.00 494.69
    53.2992 22.00 482.00 494.51
    53.3167 22.00 480.00 494.33
    53.3341 23.00 508.00 494.16
    53.3515 22.00 463.00 493.99
    53.3690 23.00 511.00 493.82
    53.3864 22.00 491.00 493.65
    53.4039 22.00 481.00 493.48
    53.4213 22.00 480.00 493.32
    53.4387 22.00 480.00 493.14
    53.4562 23.00 511.00 492.92
    53.4736 22.00 499.00 492.76
    53.4910 22.00 494.00 492.60
    53.5085 22.00 499.00 492.44
    53.5259 22.00 463.00 492.28
    53.5434 23.00 547.00 492.12
    53.5608 23.00 508.00 491.96
    53.5782 22.00 496.00 491.80
    53.5957 23.00 520.00 491.61
    53.6131 23.00 531.00 491.45
    53.6306 22.00 480.00 491.29
    53.6480 21.00 456.00 491.14
    53.6654 23.00 530.00 490.98
    53.6829 22.00 494.00 490.82
    53.7003 22.00 486.00 490.67
    53.7177 22.00 464.00 490.51
    53.7352 23.00 511.00 490.59
    53.7526 23.00 510.00 490.45
    53.7701 22.00 502.00 490.30
    53.7875 23.00 525.00 490.16
    53.8049 23.00 521.00 490.02
    53.8224 21.00 455.00 489.89
    53.8398 22.00 500.00 489.75
    53.8572 22.00 489.00 489.61
    53.8747 23.00 508.00 489.60
    53.8921 21.00 458.00 489.67
    53.9096 22.00 481.00 489.56
    53.9270 22.00 485.00 489.46
    53.9444 21.00 450.00 489.36
    53.9619 23.00 539.00 489.27
    53.9793 23.00 526.00 489.19
    53.9967 21.00 446.00 489.12
    54.0142 22.00 502.00 489.07
    54.0316 22.00 504.00 489.24
    54.0491 22.00 469.00 489.30
    54.0665 22.00 495.00 489.45
    54.0839 22.00 495.00 489.60
    54.1014 22.00 486.00 489.74
    54.1188 23.00 508.00 489.89
    54.1362 22.00 500.00 490.09
    54.1537 22.00 467.00 490.34
    54.1711 22.00 493.00 490.64
    54.1886 23.00 527.00 491.02
    54.2060 22.00 505.00 491.52
    54.2234 22.00 491.00 492.16
    54.2409 23.00 507.00 492.89
    54.2583 23.00 515.00 493.73
    54.2758 22.00 489.00 494.82
    54.2932 22.00 491.00 496.37
    54.3106 22.00 505.00 498.68
    54.3281 23.00 534.00 502.37
    54.3455 22.00 498.00 508.45
    54.3629 22.00 496.00 518.36
    54.3804 24.00 571.00 533.19
    54.3978 24.00 587.00 552.28
    54.4153 25.00 637.00 571.30
    54.4327 26.00 659.00 582.06
    54.4501 25.00 636.00 578.80
    54.4676 24.00 599.00 565.95
    54.4850 24.00 583.00 552.82
    54.5024 24.00 559.00 546.74
    54.5199 24.00 591.00 551.33
    54.5373 24.00 587.00 567.20
    54.5548 25.00 610.00 591.29
    54.5722 25.00 613.00 615.19
    54.5896 25.00 636.00 626.14
    54.6071 26.00 656.00 617.05
    54.6245 26.00 675.00 592.49
    54.6419 24.00 578.00 566.07
    54.6594 23.00 525.00 545.96
    54.6768 23.00 512.00 535.24
    54.6943 23.00 536.00 532.96
    54.7117 23.00 541.00 535.98
    54.7291 23.00 538.00 539.52
    54.7466 23.00 526.00 538.57
    54.7640 24.00 566.00 531.54
    54.7815 23.00 513.00 521.27
    54.7989 22.00 504.00 511.43
    54.8163 23.00 510.00 504.02
    54.8338 22.00 489.00 499.18
    54.8512 23.00 509.00 496.19
    54.8686 22.00 488.00 494.43
    54.8861 22.00 492.00 493.47
    54.9035 21.00 444.00 493.00
    54.9210 22.00 471.00 492.88
    54.9384 21.00 459.00 492.98
    54.9558 21.00 448.00 493.32
    54.9733 22.00 479.00 493.95
    54.9907 22.00 505.00 494.86
    55.0081 22.00 476.00 496.08
    55.0256 22.00 489.00 497.82
    55.0430 24.00 554.00 500.39
    55.0605 23.00 540.00 504.33
    55.0779 23.00 539.00 510.83
    55.0953 24.00 572.00 521.47
    55.1128 23.00 532.00 539.29
    55.1302 24.00 561.00 567.46
    55.1477 25.00 607.00 607.17
    55.1651 26.00 676.00 653.70
    55.1825 27.00 731.00 693.99
    55.2000 27.00 756.00 709.49
    55.2174 28.00 761.00 691.42
    55.2348 27.00 745.00 652.33
    55.2523 26.00 676.00 612.93
    55.2697 25.00 648.00 586.49
    55.2872 24.00 588.00 576.88
    55.3046 25.00 621.00 581.30
    55.3220 24.00 591.00 592.46
    55.3395 24.00 564.00 600.48
    55.3569 25.00 639.00 596.24
    55.3744 24.00 583.00 578.79
    55.3918 24.00 575.00 555.30
    55.4092 23.00 539.00 533.41
    55.4267 23.00 507.00 516.74
    55.4441 21.00 458.00 505.49
    55.4615 21.00 462.00 498.28
    55.4790 22.00 486.00 493.86
    55.4964 22.00 463.00 491.08
    55.5139 21.00 440.00 489.42
    55.5313 21.00 456.00 488.70
    55.5487 21.00 434.00 489.06
    55.5662 22.00 478.00 490.83
    55.5836 22.00 494.00 494.34
    55.6010 22.00 504.00 499.17
    55.6185 23.00 515.00 503.73
    55.6359 22.00 489.00 505.46
    55.6534 23.00 518.00 503.87
    55.6708 23.00 508.00 498.73
    55.6882 22.00 480.00 493.43
    55.7057 22.00 505.00 489.64
    55.7231 23.00 513.00 487.94
    55.7406 22.00 466.00 488.10
    55.7580 22.00 483.00 489.35
    55.7754 22.00 492.00 490.44
    55.7929 22.00 493.00 490.12
    55.8103 22.00 504.00 488.52
    55.8277 22.00 503.00 485.64
    55.8452 22.00 494.00 482.90
    55.8626 22.00 478.00 480.78
    55.8801 22.00 485.00 479.34
    55.8975 22.00 504.00 478.35
    55.9149 22.00 466.00 477.80
    55.9324 21.00 461.00 477.10
    55.9498 22.00 483.00 477.04
    55.9672 22.00 467.00 477.26
    55.9847 22.00 476.00 477.84
    56.0021 21.00 461.00 478.60
    56.0196 22.00 477.00 479.29
    56.0370 22.00 490.00 479.99
    56.0544 21.00 461.00 480.76
    56.0719 21.00 459.00 481.50
    56.0893 21.00 455.00 482.61
    56.1068 22.00 479.00 483.88
    56.1242 21.00 442.00 485.29
    56.1416 21.00 459.00 486.92
    56.1591 22.00 483.00 488.81
    56.1765 21.00 431.00 491.07
    56.1939 21.00 460.00 494.01
    56.2114 21.00 453.00 498.09
    56.2288 21.00 441.00 504.06
    56.2463 22.00 504.00 513.36
    56.2637 23.00 521.00 528.77
    56.2811 23.00 540.00 554.47
    56.2986 24.00 587.00 595.78
    56.3160 26.00 680.00 655.50
    56.3334 28.00 785.00 727.97
    56.3509 29.00 826.00 792.39
    56.3683 29.00 843.00 816.96
    56.3857 29.00 858.00 787.65
    56.4032 27.00 755.00 727.50
    56.4206 26.00 694.00 666.48
    56.4381 25.00 626.00 625.06
    56.4555 25.00 603.00 609.03
    56.4729 24.00 591.00 615.30
    56.4904 25.00 615.00 634.55
    56.5078 25.00 649.00 651.73
    56.5253 26.00 691.00 651.00
    56.5427 25.00 623.00 628.11
    56.5601 25.00 638.00 593.44
    56.5776 24.00 592.00 559.66
    56.5950 22.00 506.00 533.50
    56.6124 23.00 519.00 515.81
    56.6299 22.00 505.00 504.62
    56.6473 23.00 538.00 497.71
    56.6648 21.00 462.00 493.40
    56.6822 21.00 446.00 490.65
    56.6996 21.00 460.00 488.90
    56.7171 22.00 474.00 487.82
    56.7345 21.00 445.00 487.48
    56.7519 21.00 450.00 488.15
    56.7694 23.00 515.00 489.91
    56.7868 21.00 460.00 492.77
    56.8043 22.00 489.00 496.53
    56.8217 23.00 523.00 500.54
    56.8391 22.00 493.00 504.23
    56.8566 22.00 491.00 508.45
    56.8740 23.00 540.00 515.99
    56.8915 23.00 547.00 530.76
    56.9089 23.00 520.00 556.49
    56.9263 24.00 575.00 594.40
    56.9438 26.00 690.00 639.44
    56.9612 25.00 643.00 676.89
    56.9786 26.00 668.00 687.03
    56.9961 26.00 673.00 664.21
    57.0135 26.00 660.00 624.19
    57.0310 25.00 616.00 586.20
    57.0484 24.00 562.00 561.15
    57.0658 23.00 536.00 551.84
    57.0833 23.00 522.00 555.98
    57.1007 24.00 584.00 566.95
    57.1181 24.00 589.00 576.91
    57.1356 24.00 554.00 575.54
    57.1530 24.00 572.00 560.72
    57.1705 23.00 542.00 538.97
    57.1879 22.00 504.00 517.90
    57.2053 22.00 491.00 501.41
    57.2228 22.00 490.00 490.05
    57.2402 21.00 423.00 482.68
    57.2576 22.00 463.00 477.57
    57.2751 21.00 443.00 474.37
    57.2925 21.00 433.00 472.06
    57.3100 21.00 459.00 470.26
    57.3274 21.00 457.00 468.73
    57.3448 21.00 430.00 467.43
    57.3623 22.00 471.00 466.42
    57.3797 22.00 475.00 465.62
    57.3971 22.00 489.00 464.95
    57.4146 22.00 464.00 464.37
    57.4320 21.00 439.00 463.87
    57.4495 21.00 433.00 463.41
    57.4669 22.00 469.00 462.98
    57.4843 22.00 466.00 462.55
    57.5018 21.00 441.00 462.17
    57.5192 22.00 481.00 461.88
    57.5367 21.00 422.00 461.67
    57.5541 22.00 467.00 461.46
    57.5715 22.00 487.00 461.19
    57.5890 22.00 472.00 460.92
    57.6064 21.00 451.00 460.63
    57.6239 22.00 476.00 460.35
    57.6413 21.00 441.00 460.10
    57.6587 21.00 425.00 459.89
    57.6762 22.00 492.00 459.70
    57.6936 21.00 450.00 459.50
    57.7110 22.00 485.00 458.87
    57.7285 22.00 465.00 458.71
    57.7459 21.00 442.00 458.53
    57.7634 22.00 482.00 458.35
    57.7808 21.00 453.00 458.17
    57.7982 21.00 428.00 457.99
    57.8157 21.00 435.00 457.83
    57.8331 20.00 403.00 457.67
    57.8505 21.00 461.00 457.51
    57.8680 21.00 462.00 457.14
    57.8854 22.00 479.00 457.01
    57.9029 22.00 475.00 456.88
    57.9203 21.00 444.00 456.75
    57.9377 22.00 469.00 456.62
    57.9552 21.00 460.00 456.50
    57.9726 21.00 443.00 456.37
    57.9900 21.00 437.00 456.76
    58.0075 19.00 379.00 456.67
    58.0249 21.00 422.00 456.57
    58.0424 21.00 447.00 456.48
    58.0598 21.00 445.00 456.38
    58.0772 21.00 447.00 456.29
    58.0947 21.00 449.00 456.21
    58.1121 21.00 428.00 456.13
    58.1296 21.00 444.00 456.05
    58.1470 21.00 442.00 455.98
    58.1644 21.00 451.00 458.43
    58.1819 21.00 428.00 458.54
    58.1993 21.00 462.00 458.68
    58.2167 22.00 479.00 458.84
    58.2342 22.00 477.00 459.05
    58.2516 21.00 449.00 459.31
    58.2691 20.00 402.00 459.63
    58.2865 21.00 448.00 460.05
    58.3039 21.00 456.00 460.69
    58.3214 22.00 486.00 461.82
    58.3388 21.00 422.00 463.49
    58.3562 21.00 443.00 465.15
    58.3737 20.00 417.00 466.64
    58.3911 21.00 444.00 468.16
    58.4086 22.00 463.00 469.84
    58.4260 22.00 480.00 471.73
    58.4434 22.00 470.00 473.79
    58.4609 21.00 449.00 476.02
    58.4783 23.00 510.00 478.49
    58.4957 21.00 457.00 481.36
    58.5132 22.00 480.00 484.76
    58.5306 22.00 503.00 488.83
    58.5481 22.00 495.00 494.05
    58.5655 22.00 504.00 506.29
    58.5829 22.00 502.00 518.50
    58.6004 24.00 597.00 534.77
    58.6178 24.00 563.00 560.88
    58.6353 25.00 622.00 603.85
    58.6527 27.00 724.00 672.28
    58.6701 28.00 799.00 771.62
    58.6876 31.00 958.00 894.70
    58.7050 33.00 1068.00 1010.60
    58.7224 35.00 1238.00 1067.65
    58.7399 36.00 1298.00 1034.22
    58.7573 34.00 1148.00 938.23
    58.7747 31.00 988.00 833.00
    58.7922 28.00 791.00 754.17
    58.8096 28.00 789.00 715.75
    58.8271 27.00 755.00 717.05
    58.8445 28.00 786.00 747.89
    58.8619 29.00 852.00 789.25
    58.8794 30.00 901.00 814.66
    58.8968 29.00 835.00 803.67
    58.9142 28.00 790.00 760.47
    58.9317 28.00 773.00 706.43
    58.9491 26.00 671.00 659.74
    58.9666 24.00 594.00 628.48
    58.9840 24.00 587.00 613.60
    59.0014 26.00 659.00 613.48
    59.0189 25.00 610.00 627.84
    59.0363 25.00 638.00 660.35
    59.0538 27.00 755.00 720.66
    59.0712 29.00 862.00 824.34
    59.0886 33.00 1077.00 988.01
    59.1061 36.00 1310.00 1216.64
    59.1235 41.00 1668.00 1475.38
    59.1409 42.00 1779.00 1679.58
    59.1584 44.00 1899.00 1722.93
    59.1758 42.00 1758.00 1584.36
    59.1933 39.00 1508.00 1355.50
    59.2107 36.00 1288.00 1140.09
    59.2281 34.00 1187.00 995.85
    59.2456 31.00 972.00 938.06
    59.2630 32.00 1003.00 957.05
    59.2804 32.00 1030.00 1030.16
    59.2979 33.00 1120.00 1104.08
    59.3153 35.00 1201.00 1127.12
    59.3328 34.00 1139.00 1069.82
    59.3502 33.00 1069.00 955.56
    59.3676 31.00 931.00 830.05
    59.3851 28.00 781.00 724.44
    59.4025 26.00 663.00 648.52
    59.4199 23.00 535.00 598.99
    59.4374 22.00 499.00 568.58
    59.4548 23.00 545.00 550.46
    59.4723 22.00 464.00 537.78
    59.4897 22.00 466.00 529.71
    59.5071 23.00 523.00 523.66
    59.5246 23.00 519.00 519.54
    59.5420 22.00 500.00 517.61
    59.5595 22.00 482.00 517.45
    59.5769 21.00 456.00 518.31
    59.5943 23.00 510.00 520.17
    59.6118 22.00 483.00 523.18
    59.6292 22.00 465.00 526.99
    59.6466 22.00 504.00 532.98
    59.6641 23.00 543.00 541.07
    59.6815 23.00 525.00 552.55
    59.6990 23.00 552.00 569.99
    59.7164 23.00 545.00 598.36
    59.7338 25.00 635.00 643.26
    59.7513 27.00 723.00 717.85
    59.7687 30.00 879.00 838.37
    59.7861 32.00 1053.00 1017.75
    59.8036 37.00 1333.00 1248.91
    59.8210 40.00 1594.00 1483.83
    59.8385 41.00 1705.00 1628.32
    59.8559 42.00 1724.00 1601.68
    59.8733 40.00 1571.00 1429.44
    59.8908 36.00 1286.00 1209.07
    59.9082 34.00 1180.00 1028.32
    59.9257 32.00 1015.00 921.34
    59.9431 32.00 998.00 892.90
    59.9605 32.00 1004.00 929.11
    59.9780 33.00 1091.00 1001.25
    59.9954 34.00 1127.00 1064.23
    60.0128 34.00 1168.00 1069.05
    60.0303 33.00 1071.00 1000.26
    60.0477 30.00 914.00 888.22
    60.0652 29.00 866.00 772.90
    60.0826 28.00 764.00 680.97
    60.1000 27.00 714.00 616.54
    60.1175 26.00 679.00 575.11
    60.1349 24.00 600.00 549.65
    60.1523 24.00 575.00 534.50
    60.1698 24.00 578.00 526.50
    60.1872 24.00 590.00 524.62
    60.2047 24.00 584.00 529.63
    60.2221 24.00 575.00 543.95
    60.2395 25.00 615.00 568.96
    60.2570 25.00 622.00 601.61
    60.2744 25.00 613.00 631.89
    60.2918 26.00 682.00 644.43
    60.3093 26.00 670.00 630.57
    60.3267 25.00 616.00 598.77
    60.3442 24.00 561.00 564.29
    60.3616 23.00 534.00 537.51
    60.3790 23.00 515.00 522.40
    60.3965 23.00 548.00 519.17
    60.4139 23.00 536.00 525.31
    60.4314 23.00 523.00 535.79
    60.4488 24.00 588.00 543.31
    60.4662 24.00 563.00 540.97
    60.4837 23.00 521.00 527.97
    60.5011 23.00 536.00 509.76
    60.5185 23.00 513.00 492.19
    60.5360 23.00 514.00 478.30
    60.5534 22.00 470.00 468.49
    60.5709 21.00 443.00 461.82
    60.5883 21.00 454.00 454.89
    60.6057 20.00 417.00 452.02
    60.6232 21.00 424.00 449.90
    60.6406 21.00 449.00 448.22
    60.6580 21.00 454.00 446.78
    60.6755 22.00 493.00 445.60
    60.6929 21.00 443.00 444.67
    60.7104 21.00 450.00 443.90
    60.7278 20.00 409.00 443.22
    60.7452 21.00 462.00 442.58
    60.7627 21.00 451.00 440.81
    60.7801 22.00 476.00 440.42
    60.7975 21.00 454.00 440.05
    60.8150 22.00 472.00 443.98
    60.8324 21.00 438.00 443.83
    60.8498 21.00 440.00 443.75
    60.8673 21.00 442.00 443.74
    60.8847 21.00 422.00 443.79
    60.9022 22.00 471.00 443.88
    60.9196 21.00 450.00 444.00
    60.9370 21.00 440.00 444.17
    60.9545 21.00 427.00 444.38
    60.9719 21.00 460.00 444.63
    60.9893 21.00 443.00 447.05
    61.0068 21.00 457.00 447.52
    61.0242 21.00 421.00 448.06
    61.0417 20.00 417.00 448.32
    61.0591 21.00 430.00 449.11
    61.0765 20.00 412.00 450.05
    61.0940 21.00 427.00 451.16
    61.1114 21.00 460.00 452.56
    61.1289 21.00 426.00 454.57
    61.1463 21.00 455.00 457.94
    61.1637 21.00 456.00 463.08
    61.1812 21.00 432.00 468.44
    61.1986 22.00 474.00 473.09
    61.2160 22.00 476.00 477.44
    61.2335 21.00 458.00 482.29
    61.2509 21.00 432.00 487.56
    61.2684 22.00 478.00 493.18
    61.2858 22.00 497.00 499.16
    61.3032 22.00 483.00 505.69
    61.3207 22.00 490.00 513.28
    61.3381 23.00 521.00 522.53
    61.3555 23.00 523.00 535.85
    61.3730 22.00 491.00 550.21
    61.3904 23.00 521.00 569.44
    61.4079 23.00 541.00 596.58
    61.4253 26.00 658.00 637.10
    61.4427 27.00 754.00 701.13
    61.4602 29.00 825.00 805.41
    61.4776 31.00 974.00 972.21
    61.4950 36.00 1264.00 1219.18
    61.5125 40.00 1591.00 1538.65
    61.5299 45.00 2005.00 1870.22
    61.5474 47.00 2179.00 2087.70
    61.5648 48.00 2289.00 2073.86
    61.5822 45.00 2046.00 1849.86
    61.5997 41.00 1671.00 1546.53
    61.6171 37.00 1360.00 1280.88
    61.6346 33.00 1097.00 1110.68
    61.6520 32.00 1049.00 1047.55
    61.6694 33.00 1082.00 1078.22
    61.6869 34.00 1183.00 1172.45
    61.7043 37.00 1365.00 1279.25
    61.7217 38.00 1439.00 1330.10
    61.7392 36.00 1323.00 1279.18
    61.7566 35.00 1217.00 1145.26
    61.7741 33.00 1089.00 985.36
    61.7915 30.00 892.00 843.25
    61.8089 28.00 757.00 737.58
    61.8264 26.00 651.00 667.18
    61.8438 25.00 605.00 623.05
    61.8612 24.00 554.00 596.09
    61.8787 23.00 510.00 579.96
    61.8961 23.00 531.00 570.72
    61.9136 24.00 553.00 566.31
    61.9310 24.00 562.00 566.67
    61.9484 23.00 539.00 579.51
    61.9659 23.00 547.00 596.35
    61.9833 25.00 642.00 627.32
    62.0008 26.00 680.00 681.02
    62.0182 27.00 741.00 769.53
    62.0356 30.00 926.00 903.57
    62.0531 33.00 1122.00 1081.40
    62.0705 37.00 1393.00 1273.83
    62.0879 38.00 1466.00 1416.39
    62.1054 39.00 1509.00 1442.66
    62.1228 39.00 1520.00 1346.84
    62.1403 36.00 1300.00 1184.86
    62.1577 34.00 1140.00 1023.76
    62.1751 31.00 973.00 907.29
    62.1926 30.00 887.00 851.31
    62.2100 30.00 903.00 853.26
    62.2274 31.00 951.00 898.75
    62.2449 31.00 990.00 961.80
    62.2623 33.00 1068.00 1005.93
    62.2798 32.00 1010.00 1000.38
    62.2972 30.00 902.00 943.54
    62.3146 30.00 879.00 856.75
    62.3321 28.00 800.00 775.78
    62.3495 26.00 673.00 714.51
    62.3669 26.00 660.00 678.73
    62.3844 26.00 654.00 668.35
    62.4018 26.00 671.00 683.73
    62.4193 27.00 728.00 730.32
    62.4367 29.00 831.00 819.91
    62.4541 32.00 1027.00 966.12
    62.4716 35.00 1204.00 1171.24
    62.4890 38.00 1436.00 1414.30
    62.5064 40.00 1624.00 1621.64
    62.5239 42.00 1790.00 1693.73
    62.5413 42.00 1738.00 1590.42
    62.5588 39.00 1502.00 1379.14
    62.5762 36.00 1279.00 1158.27
    62.5936 32.00 1027.00 990.80
    62.6111 31.00 931.00 899.53
    62.6285 31.00 948.00 882.83
    62.6460 31.00 991.00 926.04
    62.6634 31.00 970.00 1002.69
    62.6808 34.00 1157.00 1070.55
    62.6983 34.00 1143.00 1081.78
    62.7157 33.00 1069.00 1017.90
    62.7331 31.00 965.00 905.70
    62.7506 29.00 816.00 786.48
    62.7680 26.00 667.00 686.63
    62.7854 25.00 603.00 614.12
    62.8029 24.00 568.00 565.53
    62.8203 23.00 509.00 533.84
    62.8378 21.00 462.00 512.61
    62.8552 21.00 441.00 495.99
    62.8726 21.00 449.00 484.35
    62.8901 22.00 469.00 475.74
    62.9075 22.00 469.00 468.17
    62.9249 20.00 409.00 462.37
    62.9424 21.00 446.00 457.92
    62.9598 21.00 432.00 454.33
    62.9773 22.00 486.00 451.34
    62.9947 20.00 418.00 448.78
    63.0121 21.00 439.00 446.53
    63.0296 21.00 460.00 443.72
    63.0470 21.00 441.00 441.66
    63.0644 21.00 440.00 446.09
    63.0819 21.00 461.00 444.68
    63.0993 21.00 441.00 443.77
    63.1168 21.00 445.00 443.27
    63.1342 20.00 419.00 443.02
    63.1516 21.00 445.00 442.96
    63.1691 21.00 433.00 443.07
    63.1865 21.00 423.00 444.49
    63.2039 21.00 427.00 445.21
    63.2214 21.00 444.00 446.61
    63.2388 21.00 426.00 448.98
    63.2563 20.00 413.00 451.73
    63.2737 21.00 444.00 451.22
    63.2911 21.00 425.00 453.81
    63.3086 20.00 417.00 456.59
    63.3260 20.00 409.00 459.76
    63.3435 21.00 445.00 463.60
    63.3609 21.00 451.00 468.53
    63.3783 20.00 395.00 474.37
    63.3958 21.00 428.00 480.33
    63.4132 21.00 432.00 486.76
    63.4306 20.00 389.00 494.17
    63.4481 21.00 454.00 501.61
    63.4655 22.00 479.00 512.74
    63.4830 22.00 482.00 527.21
    63.5004 22.00 502.00 547.12
    63.5178 24.00 578.00 576.45
    63.5353 25.00 628.00 622.06
    63.5527 25.00 645.00 693.89
    63.5701 28.00 811.00 801.69
    63.5876 31.00 945.00 948.05
    63.6050 33.00 1085.00 1116.80
    63.6225 36.00 1292.00 1263.00
    63.6399 36.00 1295.00 1328.14
    63.6573 36.00 1308.00 1295.89
    63.6748 35.00 1243.00 1219.19
    63.6922 35.00 1246.00 1170.35
    63.7096 35.00 1221.00 1197.00
    63.7271 36.00 1302.00 1308.80
    63.7445 38.00 1469.00 1472.99
    63.7620 41.00 1673.00 1617.06
    63.7794 43.00 1824.00 1664.70
    63.7968 41.00 1661.00 1597.58
    63.8143 39.00 1501.00 1451.16
    63.8317 36.00 1299.00 1271.44
    63.8492 34.00 1141.00 1103.19
    63.8666 32.00 1031.00 980.58
    63.8840 30.00 888.00 917.83
    63.9015 30.00 915.00 910.07
    63.9189 30.00 914.00 935.61
    63.9363 31.00 968.00 958.73
    63.9538 31.00 956.00 943.44
    63.9712 30.00 892.00 879.85
    63.9887 28.00 795.00 789.06
    64.0061 25.00 643.00 698.37
    64.0235 24.00 592.00 624.16
    64.0410 23.00 545.00 570.69
    64.0584 23.00 530.00 534.64
    64.0758 22.00 478.00 510.67
    64.0933 21.00 438.00 494.24
    64.1107 21.00 461.00 482.31
    64.1282 21.00 429.00 473.03
    64.1456 21.00 454.00 465.82
    64.1630 21.00 458.00 459.35
    64.1805 21.00 445.00 454.11
    64.1979 20.00 385.00 449.84
    64.2153 22.00 478.00 446.46
    64.2328 20.00 394.00 443.74
    64.2502 20.00 415.00 441.48
    64.2676 20.00 400.00 439.55
    64.2851 21.00 433.00 438.57
    64.3025 20.00 412.00 437.09
    64.3200 21.00 429.00 435.69
    64.3374 20.00 416.00 434.48
    64.3548 20.00 415.00 433.58
    64.3723 21.00 438.00 432.92
    64.3897 21.00 442.00 432.33
    64.4072 21.00 456.00 430.25
    64.4246 20.00 384.00 430.13
    64.4420 21.00 426.00 430.18
    64.4595 21.00 424.00 430.45
    64.4769 22.00 466.00 430.89
    64.4943 22.00 465.00 431.39
    64.5118 21.00 439.00 431.99
    64.5292 20.00 397.00 430.64
    64.5467 20.00 415.00 431.88
    64.5641 21.00 438.00 433.56
    64.5815 21.00 424.00 435.16
    64.5990 21.00 442.00 438.92
    64.6164 21.00 451.00 444.84
    64.6338 22.00 471.00 454.19
    64.6513 22.00 474.00 468.24
    64.6687 22.00 494.00 487.27
    64.6862 23.00 542.00 509.13
    64.7036 24.00 561.00 527.99
    64.7210 23.00 548.00 535.34
    64.7385 23.00 543.00 530.70
    64.7559 23.00 548.00 519.56
    64.7734 24.00 560.00 511.20
    64.7908 24.00 554.00 512.36
    64.8082 24.00 571.00 525.68
    64.8257 23.00 546.00 549.12
    64.8431 24.00 589.00 575.23
    64.8605 25.00 612.00 592.30
    64.8780 25.00 622.00 591.69
    64.8954 24.00 573.00 574.62
    64.9128 23.00 540.00 548.32
    64.9303 23.00 548.00 520.94
    64.9477 22.00 488.00 498.76
    64.9652 22.00 477.00 485.05
    64.9826 22.00 493.00 480.08
    65.0000 21.00 442.00 482.10
    65.0175 21.00 449.00 487.44
    65.0349 23.00 513.00 490.92
    65.0524 22.00 479.00 487.96
    65.0698 21.00 451.00 478.15
    65.0872 21.00 462.00 464.97
    65.1047 21.00 445.00 452.20
    65.1221 20.00 397.00 441.98
    65.1395 21.00 435.00 434.67
    65.1570 21.00 435.00 429.71
    65.1744 20.00 416.00 426.38
    65.1918 20.00 413.00 424.05
    65.2093 20.00 382.00 422.32
    65.2267 20.00 406.00 420.92
    65.2442 20.00 415.00 419.75
    65.2616 19.00 373.00 418.85
    65.2791 19.00 350.00 418.04
    65.2965 19.00 374.00 417.40
    65.3139 20.00 418.00 416.89
    65.3314 21.00 428.00 416.47
    65.3488 19.00 376.00 416.11
    65.3662 20.00 406.00 415.79
    65.3837 20.00 403.00 415.48
    65.4011 20.00 398.00 415.15
    65.4185 20.00 398.00 414.80
    65.4360 20.00 403.00 414.46
    65.4534 19.00 365.00 414.18
    65.4709 19.00 366.00 413.93
    65.4883 20.00 403.00 413.50
    65.5057 20.00 409.00 413.34
    65.5232 19.00 378.00 413.19
    65.5406 21.00 433.00 413.05
    65.5580 19.00 379.00 412.92
    65.5755 19.00 376.00 412.78
    65.5929 20.00 388.00 412.64
    65.6104 20.00 389.00 412.46
    65.6278 20.00 400.00 412.02
    65.6452 19.00 376.00 411.90
    65.6627 20.00 393.00 411.66
    65.6801 19.00 370.00 411.56
    65.6975 20.00 391.00 411.73
    65.7150 20.00 386.00 411.64
    65.7324 19.00 373.00 411.56
    65.7498 19.00 354.00 411.48
    65.7673 20.00 401.00 411.40
    65.7847 20.00 397.00 411.33
    65.8022 20.00 417.00 411.25
    65.8196 20.00 390.00 411.04
    65.8370 20.00 390.00 410.98
    65.8545 20.00 394.00 410.92
    65.8719 20.00 400.00 410.87
    65.8894 20.00 410.00 411.06
    65.9068 20.00 385.00 411.03
    65.9242 20.00 395.00 411.00
    65.9417 19.00 379.00 410.98
    65.9591 21.00 426.00 410.97
    65.9765 19.00 376.00 410.97
    65.9940 20.00 384.00 410.99
    66.0114 20.00 388.00 411.03
    66.0289 20.00 389.00 411.13
    66.0463 20.00 397.00 411.36
    66.0637 21.00 425.00 411.71
    66.0812 20.00 394.00 412.05
    66.0986 20.00 384.00 412.32
    66.1161 20.00 413.00 412.57
    66.1335 20.00 392.00 412.83
    66.1509 19.00 368.00 413.11
    66.1684 20.00 403.00 413.40
    66.1858 20.00 386.00 413.72
    66.2032 20.00 396.00 414.07
    66.2207 19.00 378.00 414.49
    66.2381 19.00 362.00 415.04
    66.2555 20.00 413.00 415.77
    66.2730 19.00 376.00 416.70
    66.2904 20.00 414.00 417.93
    66.3079 20.00 392.00 419.64
    66.3253 21.00 425.00 422.15
    66.3427 21.00 434.00 426.02
    66.3602 20.00 388.00 432.18
    66.3776 21.00 427.00 442.00
    66.3951 21.00 427.00 456.84
    66.4125 21.00 423.00 477.10
    66.4299 22.00 486.00 500.52
    66.4474 22.00 495.00 520.89
    66.4648 22.00 486.00 529.26
    66.4822 23.00 545.00 521.36
    66.4997 23.00 522.00 502.30
    66.5171 21.00 444.00 480.86
    66.5346 22.00 465.00 463.24
    66.5520 21.00 445.00 452.08
    66.5694 21.00 440.00 447.63
    66.5869 21.00 431.00 449.10
    66.6043 22.00 477.00 455.06
    66.6217 20.00 417.00 463.04
    66.6392 22.00 490.00 469.24
    66.6566 21.00 440.00 469.66
    66.6740 21.00 439.00 463.23
    66.6915 21.00 462.00 452.61
    66.7089 22.00 464.00 441.43
    66.7264 20.00 402.00 432.05
    66.7438 19.00 370.00 425.20
    66.7612 20.00 402.00 420.63
    66.7787 20.00 389.00 417.81
    66.7961 19.00 366.00 416.10
    66.8136 20.00 388.00 415.10
    66.8310 21.00 428.00 414.42
    66.8484 20.00 382.00 413.73
    66.8659 21.00 421.00 412.86
    66.8833 21.00 437.00 411.86
    66.9007 20.00 410.00 410.85
    66.9182 19.00 374.00 409.98
    66.9356 20.00 392.00 409.31
    66.9531 20.00 418.00 408.84
    66.9705 20.00 415.00 408.57
    66.9879 20.00 386.00 408.42
    67.0054 20.00 413.00 408.36
    67.0228 20.00 398.00 408.30
    67.0403 20.00 397.00 408.12
    67.0577 21.00 430.00 407.81
    67.0751 20.00 395.00 407.42
    67.0925 20.00 410.00 407.02
    67.1100 20.00 389.00 406.65
    67.1274 20.00 415.00 406.36
    67.1449 20.00 394.00 406.16
    67.1623 20.00 392.00 406.00
    67.1797 20.00 403.00 405.87
    67.1972 20.00 390.00 405.75
    67.2146 20.00 407.00 405.65
    67.2321 20.00 401.00 405.54
    67.2495 20.00 397.00 405.20
    67.2669 20.00 392.00 405.14
    67.2844 20.00 402.00 405.09
    67.3018 20.00 403.00 405.27
    67.3192 19.00 377.00 405.26
    67.3367 19.00 364.00 405.27
    67.3541 19.00 351.00 405.31
    67.3716 20.00 402.00 405.37
    67.3890 20.00 402.00 405.49
    67.4064 20.00 400.00 405.69
    67.4239 20.00 402.00 405.87
    67.4413 21.00 424.00 406.42
    67.4587 20.00 395.00 407.33
    67.4762 21.00 429.00 408.79
    67.4936 19.00 378.00 411.27
    67.5110 20.00 397.00 414.02
    67.5285 20.00 412.00 416.92
    67.5459 20.00 410.00 418.97
    67.5634 21.00 439.00 419.20
    67.5808 21.00 434.00 417.54
    67.5982 21.00 435.00 414.93
    67.6157 20.00 410.00 412.39
    67.6331 20.00 383.00 410.53
    67.6506 20.00 405.00 409.61
    67.6680 20.00 397.00 409.64
    67.6854 19.00 361.00 410.38
    67.7029 20.00 392.00 411.54
    67.7203 19.00 379.00 412.82
    67.7377 19.00 372.00 413.77
    67.7552 20.00 398.00 413.96
    67.7726 20.00 411.00 413.33
    67.7901 21.00 426.00 412.27
    67.8075 20.00 383.00 411.22
    67.8249 20.00 391.00 410.47
    67.8424 20.00 410.00 410.17
    67.8598 20.00 394.00 410.25
    67.8773 20.00 415.00 410.71
    67.8947 20.00 405.00 411.53
    67.9121 20.00 414.00 412.78
    67.9296 19.00 366.00 414.66
    67.9470 21.00 429.00 417.53
    67.9644 20.00 400.00 422.07
    67.9819 20.00 418.00 429.36
    67.9993 21.00 462.00 440.81
    68.0167 22.00 474.00 457.58
    68.0342 22.00 470.00 479.60
    68.0516 22.00 472.00 503.27
    68.0691 23.00 548.00 521.41
    68.0865 23.00 542.00 525.60
    68.1039 22.00 482.00 514.02
    68.1214 23.00 519.00 493.33
    68.1388 22.00 496.00 471.95
    68.1562 21.00 443.00 455.16
    68.1737 21.00 458.00 444.90
    68.1911 21.00 445.00 441.53
    68.2086 21.00 441.00 443.55
    68.2260 20.00 398.00 449.90
    68.2434 21.00 453.00 458.24
    68.2609 21.00 443.00 464.94
    68.2783 21.00 453.00 466.05
    68.2958 22.00 481.00 460.21
    68.3132 22.00 467.00 449.83
    68.3306 20.00 419.00 438.53
    68.3481 20.00 406.00 428.78
    68.3655 20.00 403.00 421.53
    68.3829 19.00 375.00 416.88
    68.4004 20.00 407.00 413.71
    68.4178 20.00 405.00 412.13
    68.4352 20.00 415.00 410.92
    68.4527 20.00 406.00 410.20
    68.4701 19.00 370.00 409.93
    68.4876 20.00 382.00 410.23
    68.5050 21.00 424.00 411.30
    68.5224 20.00 388.00 413.44
    68.5399 21.00 432.00 417.05
    68.5573 21.00 432.00 422.47
    68.5748 20.00 389.00 429.30
    68.5922 20.00 409.00 436.13
    68.6096 21.00 449.00 440.59
    68.6271 20.00 418.00 440.65
    68.6445 21.00 461.00 436.70
    68.6619 20.00 400.00 431.00
    68.6794 22.00 464.00 425.72
    68.6968 20.00 399.00 422.03
    68.7143 20.00 390.00 420.27
    68.7317 19.00 378.00 420.38
    68.7491 20.00 386.00 422.17
    68.7666 21.00 424.00 425.31
    68.7840 21.00 427.00 429.18
    68.8015 20.00 407.00 432.81
    68.8189 21.00 440.00 435.42
    68.8363 21.00 431.00 437.28
    68.8538 20.00 386.00 441.15
    68.8712 21.00 437.00 446.68
    68.8886 22.00 471.00 458.04
    68.9061 22.00 465.00 477.27
    68.9235 21.00 449.00 505.67
    68.9409 23.00 544.00 541.78
    68.9584 25.00 620.00 579.13
    68.9758 25.00 628.00 606.24
    68.9932 25.00 606.00 612.94
    69.0107 26.00 653.00 597.61
    69.0281 24.00 574.00 567.28
    69.0456 23.00 541.00 532.94
    69.0630 23.00 530.00 504.15
    69.0804 22.00 486.00 484.68
    69.0979 22.00 471.00 476.04
    69.1153 22.00 485.00 477.27
    69.1328 22.00 506.00 486.15
    69.1502 22.00 496.00 498.79
    69.1676 22.00 472.00 509.64
    69.1851 22.00 486.00 513.14
    69.2025 23.00 507.00 507.07
    69.2199 23.00 512.00 493.53
    69.2374 22.00 502.00 477.04
    69.2548 22.00 467.00 461.32
    69.2722 21.00 425.00 448.48
    69.2897 21.00 433.00 439.20
    69.3071 21.00 445.00 433.19
    69.3246 21.00 435.00 429.52
    69.3420 21.00 442.00 427.40
    69.3594 19.00 376.00 426.24
    69.3769 20.00 407.00 425.78
    69.3943 19.00 372.00 426.00
    69.4118 21.00 427.00 426.94
    69.4292 21.00 428.00 428.89
    69.4466 20.00 405.00 431.89
    69.4641 20.00 393.00 437.86
    69.4815 20.00 406.00 443.74
    69.4989 21.00 432.00 452.28
    69.5164 21.00 461.00 465.14
    69.5338 21.00 446.00 485.22
    69.5512 22.00 489.00 516.95
    69.5687 24.00 589.00 565.53
    69.5861 25.00 635.00 634.47
    69.6036 27.00 715.00 720.42
    69.6210 29.00 821.00 808.06
    69.6384 29.00 858.00 867.58
    69.6559 30.00 875.00 871.05
    69.6733 28.00 801.00 819.00
    69.6908 28.00 768.00 739.48
    69.7082 26.00 653.00 661.82
    69.7256 25.00 618.00 602.74
    69.7431 24.00 572.00 567.78
    69.7605 23.00 546.00 556.19
    69.7779 24.00 573.00 564.68
    69.7954 25.00 622.00 589.29
    69.8128 24.00 596.00 621.88
    69.8303 26.00 655.00 650.05
    69.8477 25.00 639.00 659.12
    69.8651 25.00 616.00 642.81
    69.8826 25.00 620.00 608.76
    69.9000 24.00 554.00 570.71
    69.9174 23.00 531.00 539.42
    69.9349 22.00 493.00 520.36
    69.9523 23.00 512.00 515.65
    69.9698 22.00 503.00 526.45
    69.9872 23.00 541.00 554.22
    70.0046 25.00 602.00 598.45
    70.0221 26.00 673.00 653.88
    70.0395 27.00 733.00 706.17
    70.0570 28.00 769.00 733.87
    70.0744 28.00 783.00 721.90
    70.0918 26.00 691.00 676.88
    70.1093 26.00 687.00 619.44
    70.1267 24.00 554.00 567.94
    70.1441 23.00 550.00 530.06
    70.1616 22.00 488.00 508.73
    70.1790 22.00 491.00 502.90
    70.1964 23.00 511.00 510.28
    70.2139 23.00 532.00 527.42
    70.2313 23.00 551.00 548.40
    70.2488 24.00 575.00 564.14
    70.2662 24.00 568.00 565.38
    70.2836 24.00 557.00 549.52
    70.3011 23.00 526.00 523.95
    70.3185 22.00 486.00 495.29
    70.3360 22.00 494.00 470.49
    70.3534 21.00 453.00 451.77
    70.3708 21.00 441.00 438.83
    70.3883 20.00 412.00 430.23
    70.4057 21.00 423.00 424.50
    70.4231 21.00 431.00 420.51
    70.4406 20.00 418.00 416.43
    70.4580 19.00 350.00 414.28
    70.4754 21.00 423.00 412.89
    70.4929 20.00 395.00 412.70
    70.5103 20.00 395.00 412.59
    70.5278 20.00 386.00 412.99
    70.5452 21.00 427.00 413.98
    70.5626 20.00 410.00 415.78
    70.5801 21.00 441.00 418.80
    70.5975 21.00 449.00 423.76
    70.6149 21.00 434.00 431.81
    70.6324 21.00 461.00 444.40
    70.6498 21.00 443.00 462.33
    70.6673 22.00 483.00 486.56
    70.6847 22.00 492.00 512.96
    70.7021 23.00 513.00 533.42
    70.7196 23.00 508.00 539.33
    70.7370 22.00 486.00 528.76
    70.7544 22.00 502.00 508.18
    70.7719 22.00 490.00 486.18
    70.7893 21.00 437.00 468.37
    70.8068 21.00 424.00 457.12
    70.8242 22.00 485.00 452.63
    70.8416 22.00 477.00 454.31
    70.8591 22.00 489.00 460.64
    70.8765 21.00 438.00 471.63
    70.8939 23.00 541.00 483.79
    70.9114 22.00 488.00 493.25
    70.9288 22.00 479.00 497.28
    70.9462 24.00 558.00 497.14
    70.9637 23.00 509.00 497.69
    70.9811 23.00 509.00 505.08
    70.9986 23.00 529.00 525.22
    71.0160 25.00 631.00 563.06
    71.0334 26.00 691.00 620.68
    71.0509 27.00 745.00 693.73
    71.0683 29.00 858.00 766.41
    71.0858 29.00 853.00 813.00
    71.1032 30.00 884.00 810.20
    71.1206 28.00 809.00 760.65
    71.1381 26.00 681.00 689.04
    71.1555 26.00 669.00 619.72
    71.1729 24.00 597.00 566.58
    71.1904 22.00 504.00 534.05
    71.2078 22.00 496.00 521.49
    71.2253 22.00 498.00 526.41
    71.2427 24.00 592.00 545.35
    71.2601 24.00 563.00 572.51
    71.2776 24.00 587.00 597.95
    71.2950 25.00 602.00 608.99
    71.3124 24.00 595.00 597.68
    71.3299 24.00 587.00 568.05
    71.3473 23.00 543.00 530.65
    71.3648 23.00 546.00 495.48
    71.3822 21.00 448.00 467.37
    71.3996 20.00 388.00 447.10
    71.4171 20.00 408.00 433.25
    71.4345 20.00 403.00 423.93
    71.4520 21.00 432.00 417.43
    71.4694 20.00 396.00 412.62
    71.4868 20.00 401.00 408.77
    71.5043 19.00 367.00 405.68
    71.5217 19.00 369.00 403.05
    71.5391 20.00 390.00 405.97
    71.5566 19.00 377.00 404.83
    71.5740 19.00 354.00 403.97
    71.5915 20.00 381.00 403.33
    71.6089 20.00 400.00 402.89
    71.6263 20.00 412.00 402.64
    71.6438 19.00 373.00 402.56
    71.6612 21.00 425.00 402.69
    71.6786 19.00 377.00 403.11
    71.6961 19.00 368.00 404.20
    71.7135 20.00 405.00 406.42
    71.7309 19.00 374.00 409.16
    71.7484 20.00 412.00 411.59
    71.7658 20.00 397.00 413.54
    71.7832 19.00 377.00 415.52
    71.8007 19.00 363.00 417.52
    71.8181 20.00 410.00 419.56
    71.8356 20.00 410.00 421.69
    71.8530 20.00 411.00 424.01
    71.8705 20.00 394.00 426.68
    71.8879 21.00 446.00 429.92
    71.9053 22.00 471.00 433.22
    71.9228 20.00 410.00 438.85
    71.9402 20.00 414.00 446.11
    71.9576 22.00 465.00 455.72
    71.9751 22.00 482.00 468.24
    71.9925 21.00 427.00 485.94
    72.0099 22.00 492.00 512.24
    72.0274 24.00 556.00 552.77
    72.0448 26.00 657.00 615.53
    72.0623 28.00 797.00 709.04
    72.0797 30.00 909.00 837.35
    72.0971 32.00 1043.00 990.77
    72.1146 35.00 1220.00 1139.83
    72.1320 36.00 1315.00 1232.54
    72.1494 36.00 1300.00 1226.58
    72.1669 36.00 1288.00 1129.74
    72.1843 33.00 1059.00 987.86
    72.2018 30.00 924.00 849.66
    72.2192 29.00 814.00 742.67
    72.2366 26.00 698.00 676.13
    72.2541 26.00 664.00 648.94
    72.2715 26.00 700.00 656.43
    72.2889 27.00 748.00 692.36
    72.3064 28.00 769.00 746.47
    72.3238 28.00 801.00 800.91
    72.3413 30.00 900.00 832.56
    72.3587 28.00 793.00 820.53
    72.3761 28.00 773.00 768.30
    72.3936 27.00 717.00 695.89
    72.4110 25.00 633.00 623.92
    72.4284 24.00 589.00 564.42
    72.4459 23.00 520.00 520.57
    72.4633 21.00 460.00 490.41
    72.4808 22.00 464.00 470.32
    72.4982 21.00 445.00 456.80
    72.5156 21.00 427.00 447.32
    72.5331 21.00 428.00 440.36
    72.5505 21.00 454.00 441.36
    72.5679 21.00 444.00 438.91
    72.5854 21.00 444.00 438.21
    72.6028 21.00 458.00 439.23
    72.6202 22.00 467.00 442.27
    72.6377 22.00 491.00 448.19
    72.6551 22.00 500.00 458.46
    72.6726 23.00 513.00 475.35
    72.6900 23.00 523.00 501.85
    72.7074 24.00 557.00 538.65
    72.7249 25.00 618.00 583.03
    72.7423 24.00 572.00 624.71
    72.7598 26.00 671.00 649.67
    72.7772 26.00 677.00 648.34
    72.7946 26.00 657.00 623.51
    72.8121 24.00 585.00 588.15
    72.8295 24.00 554.00 554.65
    72.8469 23.00 544.00 530.05
    72.8644 22.00 482.00 516.89
    72.8818 21.00 448.00 514.93
    72.8992 22.00 491.00 522.86
    72.9167 22.00 503.00 539.52
    72.9341 24.00 566.00 563.03
    72.9516 23.00 539.00 587.56
    72.9690 24.00 573.00 611.65
    72.9864 26.00 688.00 630.30
    73.0039 25.00 643.00 647.47
    73.0213 26.00 675.00 674.45
    73.0387 27.00 724.00 726.20
    73.0562 28.00 806.00 817.26
    73.0736 33.00 1065.00 956.98
    73.0911 34.00 1181.00 1140.74
    73.1085 38.00 1451.00 1339.17
    73.1260 38.00 1437.00 1493.37
    73.1434 39.00 1558.00 1537.32
    73.1608 38.00 1420.00 1453.83
    73.1783 37.00 1338.00 1294.76
    73.1957 34.00 1162.00 1127.82
    73.2131 33.00 1095.00 1001.12
    73.2306 32.00 1025.00 936.12
    73.2480 32.00 1055.00 933.66
    73.2654 33.00 1061.00 980.78
    73.2829 34.00 1153.00 1054.02
    73.3003 35.00 1256.00 1125.53
    73.3177 38.00 1416.00 1173.58
    73.3352 36.00 1268.00 1185.07
    73.3526 35.00 1214.00 1148.26
    73.3701 33.00 1110.00 1062.63
    73.3875 32.00 994.00 948.77
    73.4049 28.00 812.00 835.54
    73.4224 27.00 754.00 744.09
    73.4398 26.00 700.00 682.77
    73.4573 27.00 732.00 649.80
    73.4747 26.00 686.00 636.90
    73.4921 27.00 720.00 631.61
    73.5096 26.00 681.00 621.19
    73.5270 24.00 590.00 598.02
    73.5444 24.00 570.00 564.75
    73.5619 24.00 560.00 529.24
    73.5793 23.00 550.00 497.28
    73.5968 23.00 513.00 472.46
    73.6142 22.00 506.00 454.14
    73.6316 21.00 437.00 441.01
    73.6491 21.00 462.00 431.60
    73.6665 21.00 424.00 424.59
    73.6839 21.00 451.00 419.07
    73.7014 20.00 419.00 414.51
    73.7188 20.00 385.00 411.07
    73.7363 21.00 460.00 407.76
    73.7537 21.00 427.00 404.73
    73.7711 19.00 379.00 402.24
    73.7886 20.00 401.00 400.08
    73.8060 21.00 422.00 398.61
    73.8234 20.00 381.00 397.41
    73.8409 20.00 403.00 396.39
    73.8583 20.00 392.00 395.58
    73.8757 20.00 388.00 394.98
    73.8932 20.00 413.00 394.58
    73.9106 20.00 398.00 394.17
    73.9281 20.00 399.00 393.69
    73.9455 20.00 401.00 393.24
    73.9629 20.00 383.00 390.57
    73.9804 20.00 417.00 390.54
    73.9978 19.00 352.00 391.73
    74.0152 19.00 351.00 391.85
    74.0327 20.00 400.00 392.02
    74.0501 20.00 402.00 392.29
    74.0676 20.00 386.00 392.67
    74.0850 20.00 396.00 393.23
    74.1024 19.00 376.00 393.99
    74.1199 20.00 389.00 394.36
    74.1373 20.00 406.00 395.81
    74.1547 21.00 426.00 397.76
    74.1722 20.00 392.00 399.40
    74.1896 20.00 410.00 403.71
    74.2071 21.00 455.00 417.79
    74.2245 22.00 464.00 428.33
    74.2419 21.00 441.00 445.59
    74.2594 23.00 513.00 466.78
    74.2768 22.00 500.00 492.43
    74.2943 23.00 544.00 518.13
    74.3117 24.00 554.00 535.93
    74.3291 23.00 522.00 538.36
    74.3466 23.00 534.00 526.50
    74.3640 22.00 481.00 507.87
    74.3814 22.00 500.00 490.98
    74.3989 21.00 456.00 479.27
    74.4163 22.00 474.00 472.25
    74.4337 21.00 460.00 470.86
    74.4512 21.00 457.00 474.87
    74.4686 21.00 462.00 483.53
    74.4861 22.00 471.00 495.83
    74.5035 22.00 493.00 509.95
    74.5209 21.00 461.00 522.81
    74.5384 22.00 504.00 530.96
    74.5558 23.00 511.00 533.07
    74.5732 22.00 493.00 531.75
    74.5907 23.00 513.00 530.67
    74.6081 23.00 515.00 536.04
    74.6255 22.00 471.00 545.61
    74.6430 23.00 530.00 563.06
    74.6604 24.00 573.00 591.13
    74.6779 25.00 622.00 634.68
    74.6953 27.00 737.00 702.22
    74.7128 29.00 813.00 807.11
    74.7302 33.00 1081.00 966.50
    74.7476 37.00 1347.00 1194.85
    74.7651 41.00 1654.00 1491.39
    74.7825 45.00 1993.00 1821.15
    74.7999 48.00 2314.00 2105.11
    74.8174 49.00 2406.00 2239.95
    74.8348 49.00 2420.00 2171.69
    74.8522 46.00 2092.00 1941.10
    74.8697 43.00 1841.00 1642.67
    74.8871 39.00 1494.00 1361.76
    74.9046 34.00 1155.00 1146.08
    74.9220 33.00 1081.00 1010.96
    74.9394 32.00 1021.00 953.76
    74.9569 33.00 1058.00 965.94
    74.9743 34.00 1128.00 1036.84
    74.9917 36.00 1272.00 1148.74
    75.0092 37.00 1345.00 1270.28
    75.0266 38.00 1432.00 1355.82
    75.0441 38.00 1416.00 1364.85
    75.0615 37.00 1388.00 1290.78
    75.0789 36.00 1275.00 1164.56
    75.0964 33.00 1100.00 1030.43
    75.1138 31.00 977.00 923.29
    75.1312 30.00 911.00 860.18
    75.1487 29.00 861.00 842.65
    75.1661 30.00 875.00 860.01
    75.1836 29.00 866.00 889.49
    75.2010 30.00 908.00 901.37
    75.2184 30.00 912.00 873.91
    75.2359 29.00 830.00 810.26
    75.2533 26.00 700.00 731.58
    75.2707 26.00 676.00 657.73
    75.2882 25.00 612.00 599.73
    75.3056 24.00 554.00 560.66
    75.3231 24.00 568.00 539.78
    75.3405 24.00 560.00 534.85
    75.3579 23.00 511.00 543.44
    75.3754 24.00 579.00 562.74
    75.3928 25.00 618.00 586.84
    75.4102 25.00 638.00 606.79
    75.4277 25.00 638.00 610.57
    75.4451 25.00 632.00 594.15
    75.4625 24.00 587.00 562.85
    75.4800 23.00 544.00 526.61
    75.4974 23.00 532.00 493.27
    75.5149 21.00 442.00 466.56
    75.5323 21.00 453.00 446.93
    75.5497 21.00 439.00 433.15
    75.5672 21.00 442.00 423.55
    75.5846 20.00 408.00 416.61
    75.6021 19.00 370.00 411.24
    75.6195 21.00 453.00 410.95
    75.6369 21.00 428.00 407.63
    75.6544 21.00 447.00 401.97
    75.6718 22.00 464.00 399.44
    75.6892 21.00 427.00 398.24
    75.7067 20.00 410.00 397.35
    75.7241 21.00 430.00 396.74
    75.7415 20.00 386.00 401.61
    75.7590 20.00 396.00 402.03
    75.7764 20.00 403.00 403.25
    75.7939 20.00 413.00 405.58
    75.8113 20.00 389.00 408.28
    75.8287 19.00 353.00 410.12
    75.8462 21.00 432.00 411.97
    75.8636 21.00 438.00 412.51
    75.8811 20.00 419.00 414.77
    75.8985 21.00 438.00 418.48
    75.9159 19.00 379.00 423.65
    75.9334 21.00 425.00 429.43
    75.9508 20.00 395.00 434.30
    75.9682 21.00 458.00 439.54
    75.9857 22.00 475.00 445.34
    76.0031 21.00 433.00 452.01
    76.0206 21.00 444.00 459.97
    76.0380 20.00 419.00 468.76
    76.0554 21.00 462.00 480.79
    76.0729 21.00 448.00 496.60
    76.0903 22.00 467.00 518.47
    76.1077 23.00 527.00 550.10
    76.1252 24.00 562.00 597.32
    76.1426 26.00 668.00 667.35
    76.1600 27.00 748.00 766.34
    76.1775 31.00 960.00 895.13
    76.1949 32.00 1035.00 1043.32
    76.2124 34.00 1175.00 1183.36
    76.2298 36.00 1300.00 1278.10
    76.2472 37.00 1386.00 1309.17
    76.2647 37.00 1404.00 1300.83
    76.2821 38.00 1427.00 1301.78
    76.2996 38.00 1411.00 1346.84
    76.3170 39.00 1521.00 1438.50
    76.3344 40.00 1629.00 1541.59
    76.3519 41.00 1689.00 1597.28
    76.3693 41.00 1665.00 1565.74
    76.3867 40.00 1572.00 1462.92
    76.4042 38.00 1437.00 1337.97
    76.4216 36.00 1330.00 1229.50
    76.4390 35.00 1213.00 1148.15
    76.4565 33.00 1118.00 1083.28
    76.4739 32.00 1037.00 1023.47
    76.4914 32.00 1005.00 971.57
    76.5088 32.00 1008.00 939.55
    76.5262 31.00 970.00 935.55
    76.5437 32.00 1026.00 954.76
    76.5611 32.00 993.00 977.26
    76.5785 33.00 1077.00 975.36
    76.5960 31.00 989.00 931.92
    76.6134 29.00 868.00 853.36
    76.6308 28.00 763.00 760.33
    76.6483 26.00 657.00 672.29
    76.6657 24.00 586.00 600.37
    76.6832 24.00 557.00 546.81
    76.7006 22.00 477.00 508.98
    76.7180 21.00 462.00 482.60
    76.7355 21.00 434.00 463.88
    76.7529 21.00 445.00 449.74
    76.7704 21.00 438.00 438.40
    76.7878 21.00 426.00 429.39
    76.8052 20.00 406.00 422.40
    76.8227 20.00 397.00 416.86
    76.8401 20.00 397.00 412.20
    76.8575 20.00 396.00 408.06
    76.8750 20.00 391.00 404.42
    76.8924 20.00 410.00 401.40
    76.9099 19.00 380.00 398.92
    76.9273 20.00 389.00 396.80
    76.9447 21.00 432.00 394.93
    76.9622 19.00 370.00 393.24
    76.9796 21.00 423.00 391.49
    76.9970 20.00 384.00 389.66
    77.0145 20.00 393.00 388.06
    77.0319 20.00 384.00 386.84
    77.0493 20.00 410.00 385.86
    77.0668 20.00 400.00 383.25
    77.0842 20.00 417.00 382.61
    77.1017 20.00 386.00 382.04
    77.1191 18.00 341.00 381.52
    77.1365 20.00 391.00 381.03
    77.1540 20.00 382.00 380.57
    77.1714 20.00 390.00 380.12
    77.1888 20.00 407.00 377.24
    77.2063 20.00 405.00 377.00
    77.2237 20.00 400.00 376.77
    77.2412 20.00 416.00 376.55
    77.2586 20.00 411.00 376.34
    77.2760 20.00 384.00 376.11
    77.2935 19.00 372.00 375.11
    77.3109 18.00 338.00 374.99
    77.3283 20.00 383.00 374.87
    77.3458 20.00 382.00 374.75
    77.3632 20.00 412.00 374.64
    77.3807 19.00 367.00 374.70
    77.3981 19.00 372.00 374.59
    77.4155 20.00 385.00 373.29
    77.4330 19.00 370.00 373.26
    77.4504 19.00 368.00 373.24
    77.4678 20.00 390.00 373.21
    77.4853 19.00 362.00 373.19
    77.5027 19.00 354.00 373.17
    77.5202 18.00 332.00 373.15
    77.5376 21.00 448.00 373.13
    77.5550 20.00 381.00 373.11
    77.5725 20.00 396.00 373.09
    77.5899 19.00 374.00 373.07
    77.6074 20.00 389.00 373.14
    77.6248 19.00 368.00 373.14
    77.6422 20.00 395.00 373.13
    77.6597 19.00 366.00 373.13
    77.6771 19.00 364.00 373.13
    77.6945 20.00 385.00 373.14
    77.7120 19.00 369.00 373.16
    77.7294 18.00 330.00 373.20
    77.7468 19.00 359.00 373.29
    77.7643 19.00 351.00 373.45
    77.7817 20.00 381.00 373.68
    77.7991 20.00 397.00 373.84
    77.8166 18.00 342.00 373.99
    77.8340 19.00 365.00 374.13
    77.8515 20.00 381.00 374.26
    77.8689 20.00 398.00 374.39
    77.8863 20.00 390.00 374.51
    77.9038 19.00 359.00 374.64
    77.9212 20.00 419.00 374.80
    77.9387 20.00 405.00 374.98
    77.9561 20.00 398.00 375.21
    77.9735 19.00 369.00 375.52
    77.9910 19.00 380.00 375.92
    78.0084 19.00 359.00 376.90
    78.0258 19.00 350.00 377.59
    78.0433 19.00 362.00 378.50
    78.0607 19.00 361.00 379.75
    78.0781 19.00 362.00 381.55
    78.0956 19.00 366.00 384.23
    78.1130 20.00 395.00 388.29
    78.1304 20.00 410.00 394.32
    78.1479 21.00 445.00 402.76
    78.1653 19.00 375.00 413.45
    78.1828 21.00 431.00 425.09
    78.2002 22.00 487.00 434.83
    78.2177 21.00 450.00 439.10
    78.2351 19.00 380.00 436.30
    78.2525 20.00 415.00 427.71
    78.2700 20.00 415.00 416.97
    78.2874 20.00 408.00 406.98
    78.3048 20.00 392.00 399.23
    78.3223 20.00 413.00 394.20
    78.3397 20.00 383.00 391.74
    78.3571 19.00 378.00 391.58
    78.3746 20.00 392.00 393.48
    78.3920 19.00 362.00 397.19
    78.4095 21.00 426.00 402.08
    78.4269 20.00 399.00 406.62
    78.4443 19.00 373.00 409.35
    78.4618 20.00 394.00 409.04
    78.4792 19.00 375.00 405.82
    78.4966 20.00 384.00 400.97
    78.5141 20.00 392.00 395.94
    78.5315 21.00 428.00 391.64
    78.5490 20.00 405.00 388.46
    78.5664 20.00 413.00 386.35
    78.5838 19.00 369.00 385.13
    78.6013 20.00 384.00 384.80
    78.6187 19.00 373.00 384.82
    78.6361 19.00 367.00 385.32
    78.6536 20.00 384.00 386.36
    78.6710 19.00 353.00 387.95
    78.6885 19.00 375.00 390.32
    78.7059 19.00 364.00 393.80
    78.7233 20.00 408.00 399.01
    78.7408 21.00 447.00 406.97
    78.7582 20.00 383.00 419.09
    78.7756 21.00 434.00 436.83
    78.7931 22.00 486.00 460.83
    78.8105 23.00 534.00 489.94
    78.8280 23.00 539.00 519.39
    78.8454 24.00 556.00 540.80
    78.8628 23.00 520.00 545.65
    78.8803 22.00 489.00 532.24
    78.8977 23.00 525.00 507.12
    78.9151 22.00 473.00 479.11
    78.9326 21.00 440.00 454.56
    78.9500 20.00 416.00 436.41
    78.9674 21.00 422.00 425.16
    78.9849 20.00 386.00 420.26
    79.0023 21.00 430.00 420.98
    79.0198 21.00 444.00 427.86
    79.0372 22.00 467.00 437.58
    79.0546 21.00 435.00 449.44
    79.0721 22.00 466.00 460.09
    79.0895 21.00 462.00 465.83
    79.1069 22.00 466.00 464.11
    79.1244 21.00 431.00 456.21
    79.1418 20.00 418.00 445.88
    79.1593 21.00 461.00 436.73
    79.1767 20.00 414.00 430.55
    79.1941 21.00 437.00 427.04
    79.2116 21.00 428.00 424.36
    79.2290 20.00 407.00 420.44
    79.2464 20.00 394.00 414.57
    79.2639 21.00 454.00 408.17
    79.2813 20.00 399.00 401.35
    79.2987 20.00 413.00 395.62
    79.3162 21.00 421.00 391.54
    79.3336 19.00 375.00 389.00
    79.3511 19.00 359.00 387.81
    79.3685 20.00 395.00 387.80
    79.3859 21.00 421.00 388.95
    79.4034 19.00 369.00 391.12
    79.4208 20.00 417.00 394.26
    79.4383 19.00 374.00 397.68
    79.4557 20.00 393.00 399.60
    79.4731 20.00 412.00 400.03
    79.4906 21.00 426.00 399.11
    79.5080 19.00 380.00 397.45
    79.5254 19.00 378.00 395.75
    79.5429 19.00 373.00 394.50
    79.5603 20.00 395.00 393.88
    79.5778 19.00 372.00 393.89
    79.5952 20.00 384.00 394.51
    79.6126 20.00 412.00 395.72
    79.6301 19.00 358.00 397.85
    79.6475 20.00 396.00 400.47
    79.6649 20.00 386.00 404.05
    79.6824 20.00 406.00 408.67
    79.6998 19.00 377.00 414.84
    79.7172 21.00 432.00 422.91
    79.7347 22.00 489.00 434.96
    79.7521 22.00 491.00 453.13
    79.7696 23.00 535.00 479.89
    79.7870 23.00 523.00 519.59
    79.8044 25.00 612.00 575.76
    79.8219 26.00 685.00 648.66
    79.8393 27.00 746.00 731.47
    79.8568 29.00 815.00 807.32
    79.8742 30.00 883.00 851.49
    79.8916 30.00 887.00 845.87
    79.9091 27.00 751.00 795.03
    79.9265 27.00 747.00 721.00
    79.9439 26.00 680.00 645.83
    79.9614 24.00 567.00 583.43
    79.9788 23.00 528.00 539.37
    79.9962 23.00 512.00 513.65
    80.0137 23.00 507.00 504.30
    80.0311 24.00 554.00 509.39
    80.0486 23.00 515.00 527.19
    80.0660 24.00 573.00 555.01
    80.0834 25.00 609.00 587.26
    80.1009 24.00 596.00 614.74
    80.1183 25.00 644.00 626.50
    80.1357 25.00 638.00 616.90
    80.1532 26.00 654.00 589.92
    80.1706 24.00 566.00 555.55
    80.1881 22.00 490.00 523.02
    80.2055 22.00 491.00 497.34
    80.2229 22.00 464.00 479.45
    80.2404 22.00 502.00 467.85
    80.2578 22.00 469.00 461.46
    80.2753 21.00 454.00 459.04
    80.2927 22.00 477.00 461.72
    80.3101 23.00 518.00 470.22
    80.3276 22.00 504.00 483.85
    80.3450 23.00 523.00 499.27
    80.3624 22.00 480.00 510.34
    80.3799 23.00 548.00 511.16
    80.3973 23.00 520.00 500.62
    80.4147 22.00 497.00 483.08
    80.4322 23.00 515.00 464.14
    80.4496 21.00 438.00 447.80
    80.4670 22.00 469.00 435.54
    80.4845 21.00 425.00 427.15
    80.5019 21.00 424.00 422.01
    80.5194 21.00 440.00 419.80
    80.5368 20.00 419.00 420.47
    80.5542 20.00 413.00 424.02
    80.5717 21.00 426.00 429.87
    80.5891 21.00 424.00 436.14
    80.6066 21.00 425.00 440.03
    80.6240 20.00 407.00 441.42
    80.6414 21.00 450.00 435.72
    80.6589 21.00 433.00 426.97
    80.6763 21.00 426.00 417.69
    80.6937 20.00 398.00 409.75
    80.7112 19.00 380.00 404.22
    80.7286 20.00 389.00 400.98
    80.7460 19.00 379.00 399.23
    80.7635 20.00 389.00 401.37
    80.7809 21.00 438.00 406.59
    80.7983 20.00 397.00 414.77
    80.8158 21.00 462.00 426.08
    80.8332 21.00 454.00 439.63
    80.8507 22.00 474.00 452.90
    80.8681 22.00 493.00 462.04
    80.8855 22.00 494.00 463.35
    80.9030 21.00 431.00 456.83
    80.9204 22.00 499.00 445.63
    80.9379 22.00 480.00 433.58
    80.9553 21.00 426.00 423.37
    80.9727 21.00 450.00 416.19
    80.9902 21.00 424.00 412.30
    81.0076 21.00 428.00 411.65
    81.0250 21.00 423.00 413.96
    81.0425 20.00 419.00 419.01
    81.0599 21.00 442.00 426.79
    81.0773 21.00 446.00 437.10
    81.0948 21.00 458.00 449.41
    81.1122 22.00 489.00 463.08
    81.1296 23.00 540.00 478.44
    81.1471 23.00 525.00 497.54
    81.1645 24.00 556.00 523.54
    81.1820 24.00 592.00 558.47
    81.1994 25.00 605.00 600.68
    81.2169 25.00 649.00 642.99
    81.2343 26.00 658.00 675.96
    81.2517 26.00 655.00 687.25
    81.2692 25.00 649.00 680.70
    81.2866 26.00 701.00 664.68
    81.3040 26.00 660.00 645.83
    81.3215 24.00 589.00 624.78
    81.3389 25.00 602.00 599.50
    81.3564 23.00 545.00 571.01
    81.3738 23.00 520.00 544.36
    81.3912 23.00 526.00 524.87
    81.4087 23.00 551.00 514.99
    81.4261 23.00 516.00 515.63
    81.4435 22.00 481.00 524.57
    81.4610 23.00 538.00 537.13
    81.4784 24.00 570.00 547.10
    81.4958 23.00 537.00 550.08
    81.5133 24.00 562.00 545.50
    81.5307 23.00 545.00 536.37
    81.5482 24.00 567.00 525.64
    81.5656 23.00 531.00 513.96
    81.5830 22.00 493.00 500.85
    81.6005 22.00 492.00 485.91
    81.6179 22.00 476.00 472.19
    81.6353 22.00 467.00 459.52
    81.6528 21.00 427.00 450.33
    81.6702 21.00 448.00 445.32
    81.6877 21.00 445.00 445.17
    81.7051 21.00 437.00 450.15
    81.7225 22.00 471.00 461.66
    81.7400 22.00 497.00 481.88
    81.7574 23.00 535.00 513.58
    81.7748 24.00 584.00 559.83
    81.7923 25.00 625.00 620.41
    81.8097 28.00 760.00 690.01
    81.8272 28.00 788.00 755.03
    81.8446 30.00 879.00 795.15
    81.8620 29.00 858.00 794.58
    81.8795 28.00 806.00 754.73
    81.8969 26.00 699.00 692.79
    81.9143 26.00 669.00 627.59
    81.9318 25.00 628.00 571.70
    81.9492 23.00 524.00 530.63
    81.9666 22.00 493.00 504.96
    81.9841 23.00 534.00 493.17
    82.0015 23.00 519.00 493.55
    82.0190 24.00 570.00 505.07
    82.0364 25.00 606.00 526.26
    82.0538 24.00 595.00 554.12
    82.0713 25.00 626.00 582.84
    82.0887 25.00 615.00 603.90
    82.1062 25.00 621.00 609.87
    82.1236 25.00 604.00 599.30
    82.1410 25.00 640.00 580.07
    82.1585 24.00 575.00 560.97
    82.1759 24.00 578.00 549.45
    82.1933 24.00 590.00 548.73
    82.2108 25.00 609.00 557.69
    82.2282 25.00 620.00 572.80
    82.2457 25.00 609.00 588.42
    82.2631 25.00 620.00 601.38
    82.2805 25.00 618.00 611.09
    82.2979 26.00 683.00 616.58
    82.3154 25.00 648.00 613.54
    82.3328 25.00 623.00 597.60
    82.3503 24.00 594.00 570.91
    82.3677 25.00 619.00 538.42
    82.3851 23.00 523.00 508.60
    82.4026 22.00 479.00 485.78
    82.4200 23.00 509.00 471.78
    82.4374 22.00 505.00 466.24
    82.4549 23.00 509.00 467.24
    82.4723 23.00 523.00 472.48
    82.4898 22.00 497.00 478.96
    82.5072 22.00 503.00 484.61
    82.5246 23.00 526.00 488.73
    82.5421 23.00 513.00 490.78
    82.5595 22.00 494.00 489.49
    82.5770 22.00 492.00 482.89
    82.5944 22.00 492.00 471.85
    82.6118 21.00 459.00 455.79
    82.6292 21.00 422.00 439.07
    82.6467 21.00 449.00 424.08
    82.6641 20.00 399.00 411.98
    82.6816 21.00 429.00 402.87
    82.6990 20.00 391.00 396.35
    82.7165 19.00 370.00 391.86
    82.7339 20.00 391.00 388.07
    82.7513 20.00 385.00 386.63
    82.7688 19.00 378.00 385.57
    82.7862 20.00 411.00 385.11
    82.8036 18.00 330.00 385.05
    82.8211 19.00 372.00 385.18
    82.8385 19.00 375.00 385.40
    82.8559 19.00 369.00 385.66
    82.8734 20.00 412.00 385.99
    82.8908 20.00 386.00 386.42
    82.9083 19.00 372.00 387.01
    82.9257 20.00 396.00 387.79
    82.9431 20.00 415.00 388.86
    82.9606 19.00 374.00 390.35
    82.9780 20.00 389.00 392.04
    82.9955 19.00 361.00 394.78
    83.0129 20.00 408.00 398.23
    83.0303 21.00 444.00 402.81
    83.0478 21.00 445.00 408.99
    83.0652 20.00 417.00 417.51
    83.0826 21.00 445.00 429.64
    83.1001 22.00 473.00 447.48
    83.1175 21.00 461.00 473.90
    83.1349 23.00 539.00 511.92
    83.1524 25.00 626.00 564.47
    83.1698 26.00 691.00 630.14
    83.1872 28.00 763.00 701.72
    83.2047 29.00 835.00 763.33
    83.2221 28.00 809.00 795.90
    83.2396 29.00 846.00 785.83
    83.2570 28.00 794.00 739.25
    83.2744 26.00 688.00 674.45
    83.2919 26.00 667.00 609.17
    83.3093 25.00 615.00 554.48
    83.3268 24.00 574.00 514.62
    83.3442 23.00 520.00 489.78
    83.3616 22.00 487.00 478.30
    83.3791 23.00 510.00 478.49
    83.3965 23.00 510.00 489.31
    83.4139 24.00 554.00 510.29
    83.4314 23.00 550.00 536.81
    83.4488 24.00 588.00 564.10
    83.4662 24.00 582.00 583.56
    83.4837 26.00 656.00 587.46
    83.5011 25.00 640.00 573.05
    83.5185 24.00 579.00 545.20
    83.5360 23.00 532.00 512.11
    83.5534 23.00 513.00 480.64
    83.5709 21.00 456.00 454.58
    83.5883 21.00 445.00 434.88
    83.6057 21.00 442.00 420.89
    83.6232 19.00 374.00 411.28
    83.6406 20.00 410.00 404.80
    83.6581 21.00 461.00 400.51
    83.6755 20.00 397.00 398.12
    83.6929 21.00 432.00 396.80
    83.7104 21.00 429.00 397.07
    83.7278 20.00 398.00 399.11
    83.7452 20.00 394.00 403.38
    83.7627 20.00 407.00 410.53
    83.7801 20.00 409.00 421.08
    83.7975 21.00 453.00 435.01
    83.8150 21.00 456.00 451.08
    83.8324 23.00 520.00 465.72
    83.8499 22.00 473.00 474.63
    83.8673 22.00 467.00 474.45
    83.8847 21.00 460.00 465.63
    83.9022 21.00 437.00 451.90
    83.9196 21.00 458.00 437.23
    83.9370 21.00 442.00 424.64
    83.9545 20.00 411.00 415.36
    83.9719 20.00 381.00 409.61
    83.9894 20.00 413.00 407.04
    84.0068 20.00 381.00 407.33
    84.0242 20.00 400.00 410.26
    84.0417 20.00 413.00 415.67
    84.0591 20.00 398.00 423.18
    84.0766 21.00 444.00 431.91
    84.0940 20.00 415.00 440.25
    84.1114 22.00 495.00 445.52
    84.1289 22.00 489.00 449.21
    84.1463 21.00 440.00 451.51
    84.1637 23.00 548.00 455.31
    84.1812 22.00 465.00 465.30
    84.1986 23.00 512.00 482.85
    84.2160 24.00 556.00 512.02
    84.2335 24.00 592.00 554.19
    84.2509 27.00 708.00 607.40
    84.2684 27.00 708.00 664.11
    84.2858 27.00 716.00 710.95
    84.3032 28.00 787.00 730.64
    84.3207 28.00 785.00 715.95
    84.3381 27.00 709.00 673.96
    84.3555 25.00 643.00 619.70
    84.3730 24.00 588.00 566.37
    84.3904 24.00 570.00 522.93
    84.4079 23.00 534.00 491.74
    84.4253 22.00 506.00 472.48
    84.4427 22.00 497.00 463.77
    84.4602 22.00 488.00 464.32
    84.4776 22.00 494.00 473.28
    84.4950 23.00 528.00 489.73
    84.5125 24.00 562.00 511.57
    84.5299 25.00 611.00 534.54
    84.5473 25.00 615.00 554.05
    84.5648 24.00 579.00 559.51
    84.5822 23.00 547.00 551.31
    84.5997 23.00 540.00 530.91
    84.6171 23.00 545.00 505.78
    84.6345 23.00 516.00 481.93
    84.6520 22.00 487.00 463.61
    84.6694 22.00 466.00 451.15
    84.6868 21.00 440.00 445.63
    84.7043 22.00 471.00 446.85
    84.7217 22.00 474.00 455.00
    84.7392 21.00 457.00 470.46
    84.7566 23.00 507.00 492.80
    84.7740 24.00 590.00 520.94
    84.7915 24.00 585.00 550.15
    84.8089 25.00 601.00 572.77
    84.8263 25.00 643.00 580.86
    84.8438 24.00 563.00 571.62
    84.8612 23.00 546.00 549.56
    84.8786 22.00 498.00 522.67
    84.8961 22.00 466.00 497.61
    84.9135 22.00 502.00 478.11
    84.9310 21.00 447.00 465.48
    84.9484 21.00 431.00 459.64
    84.9658 22.00 469.00 460.00
    84.9833 22.00 478.00 466.34
    85.0007 22.00 492.00 478.75
    85.0182 22.00 475.00 497.40
    85.0356 22.00 489.00 523.00
    85.0530 23.00 550.00 555.47
    85.0705 25.00 629.00 594.59
    85.0879 26.00 676.00 640.93
    85.1053 27.00 747.00 696.72
    85.1228 29.00 817.00 764.65
    85.1402 30.00 897.00 843.02
    85.1577 32.00 1014.00 921.44
    85.1751 32.00 1053.00 979.86
    85.1925 32.00 1041.00 998.93
    85.2100 32.00 1024.00 972.25
    85.2274 31.00 988.00 912.59
    85.2448 29.00 819.00 839.19
    85.2623 29.00 820.00 771.22
    85.2797 27.00 728.00 720.17
    85.2971 27.00 751.00 688.83
    85.3146 26.00 661.00 672.65
    85.3320 26.00 651.00 664.07
    85.3495 26.00 667.00 658.13
    85.3669 25.00 645.00 655.53
    85.3843 27.00 704.00 659.84
    85.4018 26.00 668.00 672.53
    85.4192 26.00 655.00 690.14
    85.4367 26.00 694.00 703.56
    85.4541 26.00 681.00 703.70
    85.4715 27.00 710.00 685.94
    85.4889 27.00 719.00 654.06
    85.5064 26.00 652.00 615.35
    85.5238 24.00 586.00 578.13
    85.5413 24.00 567.00 547.65
    85.5587 23.00 540.00 525.41
    85.5761 23.00 535.00 509.38
    85.5936 21.00 458.00 495.78
    85.6110 22.00 483.00 481.41
    85.6284 22.00 500.00 465.41
    85.6459 21.00 438.00 448.71
    85.6633 21.00 426.00 433.23
    85.6808 19.00 380.00 423.38
    85.6982 20.00 390.00 413.10
    85.7156 20.00 408.00 405.29
    85.7331 19.00 361.00 399.09
    85.7505 18.00 325.00 394.83
    85.7679 19.00 343.00 391.65
    85.7854 20.00 391.00 389.29
    85.8028 19.00 364.00 387.61
    85.8202 19.00 380.00 386.76
    85.8377 19.00 377.00 386.18
    85.8551 20.00 386.00 386.09
    85.8726 19.00 375.00 386.38
    85.8900 19.00 367.00 386.91
    85.9074 20.00 406.00 387.41
    85.9249 18.00 328.00 387.98
    85.9423 19.00 380.00 388.58
    85.9597 20.00 395.00 389.25
    85.9772 18.00 337.00 390.05
    85.9946 19.00 357.00 390.84
    86.0121 20.00 382.00 392.10
    86.0295 19.00 377.00 393.73
    86.0469 18.00 331.00 395.82
    86.0644 20.00 403.00 398.48
    86.0818 20.00 383.00 401.95
    86.0993 19.00 375.00 405.46
    86.1167 20.00 391.00 410.94
    86.1341 20.00 411.00 418.73
    86.1516 22.00 474.00 429.25
    86.1690 21.00 437.00 443.95
    86.1864 22.00 483.00 465.08
    86.2039 23.00 512.00 495.96
    86.2213 24.00 591.00 540.52
    86.2387 25.00 625.00 601.80
    86.2562 27.00 703.00 680.84
    86.2736 29.00 841.00 771.59
    86.2911 29.00 870.00 859.01
    86.3085 30.00 919.00 919.80
    86.3259 32.00 1016.00 932.58
    86.3434 31.00 960.00 893.56
    86.3608 29.00 858.00 819.06
    86.3782 28.00 806.00 733.15
    86.3957 26.00 671.00 653.34
    86.4131 24.00 582.00 589.59
    86.4306 23.00 530.00 544.49
    86.4480 23.00 530.00 516.92
    86.4654 22.00 475.00 504.67
    86.4828 22.00 504.00 505.87
    86.5003 24.00 575.00 519.30
    86.5178 24.00 577.00 545.08
    86.5352 26.00 652.00 579.93
    86.5526 25.00 632.00 615.61
    86.5701 26.00 654.00 644.23
    86.5875 26.00 682.00 655.36
    86.6049 27.00 709.00 643.72
    86.6224 25.00 620.00 612.79
    86.6398 24.00 588.00 571.82
    86.6572 24.00 557.00 530.13
    86.6747 22.00 478.00 493.82
    86.6921 21.00 447.00 465.11
    86.7095 21.00 437.00 444.04
    86.7270 20.00 392.00 429.24
    86.7444 20.00 398.00 418.98
    86.7619 20.00 385.00 411.77
    86.7793 20.00 408.00 406.58
    86.7967 19.00 361.00 402.57
    86.8142 20.00 399.00 399.70
    86.8316 19.00 373.00 397.70
    86.8490 19.00 378.00 396.38
    86.8665 19.00 370.00 395.63
    86.8839 19.00 379.00 395.43
    86.9014 19.00 360.00 395.79
    86.9188 19.00 366.00 396.76
    86.9362 19.00 356.00 398.44
    86.9537 19.00 357.00 400.91
    86.9711 19.00 352.00 404.42
    86.9885 19.00 375.00 409.35
    87.0060 21.00 444.00 416.30
    87.0234 21.00 432.00 426.30
    87.0408 21.00 451.00 440.99
    87.0583 22.00 473.00 462.54
    87.0757 22.00 487.00 493.89
    87.0932 24.00 555.00 537.21
    87.1106 24.00 586.00 592.61
    87.1280 26.00 674.00 655.90
    87.1455 27.00 752.00 716.74
    87.1629 27.00 703.00 759.42
    87.1804 28.00 771.00 769.16
    87.1978 28.00 758.00 743.04
    87.2152 27.00 705.00 691.88
    87.2327 26.00 672.00 630.19
    87.2501 24.00 561.00 573.64
    87.2675 22.00 502.00 527.74
    87.2850 22.00 491.00 494.74
    87.3024 22.00 477.00 474.01
    87.3198 22.00 470.00 464.08
    87.3373 21.00 458.00 463.51
    87.3547 22.00 493.00 471.55
    87.3721 22.00 493.00 487.47
    87.3896 23.00 532.00 509.66
    87.4070 23.00 540.00 534.61
    87.4245 24.00 586.00 556.31
    87.4419 23.00 547.00 567.53
    87.4593 24.00 578.00 563.41
    87.4768 23.00 534.00 544.75
    87.4942 23.00 507.00 517.07
    87.5117 22.00 492.00 486.42
    87.5291 21.00 458.00 459.05
    87.5465 22.00 472.00 436.60
    87.5640 21.00 438.00 419.48
    87.5814 21.00 421.00 406.96
    87.5988 20.00 402.00 397.97
    87.6163 20.00 407.00 391.40
    87.6337 19.00 353.00 386.52
    87.6511 19.00 363.00 382.67
    87.6686 20.00 407.00 379.74
    87.6860 19.00 373.00 377.48
    87.7035 18.00 340.00 375.68
    87.7209 19.00 344.00 374.20
    87.7383 19.00 359.00 372.97
    87.7558 19.00 360.00 371.93
    87.7732 20.00 401.00 371.05
    87.7906 18.00 314.00 370.30
    87.8081 20.00 391.00 369.64
    87.8255 18.00 341.00 369.06
    87.8430 19.00 364.00 368.52
    87.8604 19.00 344.00 368.04
    87.8778 19.00 369.00 367.56
    87.8953 19.00 350.00 367.13
    87.9127 19.00 345.00 366.75
    87.9301 19.00 360.00 366.37
    87.9476 19.00 373.00 366.12
    87.9650 19.00 351.00 365.96
    87.9824 18.00 336.00 365.86
    87.9999 19.00 354.00 365.82
    88.0173 19.00 370.00 365.82
    88.0348 20.00 391.00 365.89
    88.0522 18.00 316.00 366.02
    88.0696 19.00 351.00 366.25
    88.0871 19.00 356.00 366.56
    88.1045 19.00 369.00 366.27
    88.1219 20.00 381.00 367.25
    88.1394 19.00 360.00 370.00
    88.1568 19.00 373.00 372.11
    88.1743 19.00 359.00 374.92
    88.1917 19.00 364.00 378.34
    88.2091 19.00 362.00 381.99
    88.2266 19.00 363.00 385.17
    88.2440 20.00 390.00 386.97
    88.2614 19.00 365.00 386.84
    88.2789 19.00 360.00 384.92
    88.2963 19.00 359.00 382.07
    88.3137 18.00 337.00 379.14
    88.3312 20.00 397.00 376.69
    88.3486 18.00 332.00 374.97
    88.3661 19.00 347.00 373.94
    88.3835 19.00 363.00 373.10
    88.4009 19.00 364.00 373.23
    88.4184 19.00 352.00 373.82
    88.4358 19.00 365.00 374.87
    88.4532 19.00 368.00 376.37
    88.4707 19.00 360.00 378.26
    88.4881 19.00 350.00 380.36
    88.5056 19.00 366.00 382.35
    88.5230 19.00 370.00 383.89
    88.5404 20.00 390.00 384.81
    88.5579 20.00 390.00 385.26
    88.5753 19.00 375.00 385.67
    88.5927 19.00 359.00 386.57
    88.6102 20.00 399.00 388.47
    88.6276 20.00 398.00 392.02
    88.6450 20.00 384.00 397.63
    88.6625 20.00 415.00 406.37
    88.6799 21.00 427.00 419.41
    88.6974 21.00 455.00 437.90
    88.7148 22.00 474.00 462.40
    88.7322 22.00 492.00 491.93
    88.7497 23.00 527.00 522.96
    88.7671 23.00 542.00 548.91
    88.7846 24.00 556.00 561.90
    88.8020 24.00 591.00 557.39
    88.8194 23.00 508.00 537.78
    88.8369 24.00 564.00 509.90
    88.8543 23.00 507.00 480.95
    88.8717 20.00 416.00 455.62
    88.8892 21.00 447.00 436.04
    88.9066 20.00 407.00 422.54
    88.9240 21.00 426.00 414.53
    88.9415 21.00 431.00 411.26
    88.9589 20.00 393.00 412.21
    88.9763 20.00 406.00 417.10
    88.9938 20.00 408.00 425.63
    89.0112 21.00 451.00 437.00
    89.0287 21.00 454.00 449.43
    89.0461 21.00 444.00 460.00
    89.0636 22.00 469.00 465.31
    89.0810 22.00 500.00 463.26
    89.0984 21.00 433.00 454.49
    89.1159 21.00 423.00 441.79
    89.1333 21.00 445.00 428.40
    89.1507 21.00 438.00 416.78
    89.1682 21.00 421.00 408.19
    89.1856 19.00 374.00 402.98
    89.2030 21.00 421.00 401.11
    89.2205 20.00 399.00 401.62
    89.2379 20.00 401.00 403.49
    89.2553 19.00 380.00 405.25
    89.2728 20.00 419.00 405.37
    89.2902 21.00 434.00 402.97
    89.3077 19.00 350.00 398.49
    89.3251 20.00 398.00 392.99
    89.3425 20.00 382.00 387.53
    89.3600 19.00 347.00 382.81
    89.3774 19.00 343.00 379.14
    89.3948 19.00 372.00 376.53
    89.4123 19.00 345.00 374.88
    89.4297 19.00 343.00 374.04
    89.4472 20.00 392.00 373.93
    89.4646 19.00 358.00 374.47
    89.4820 19.00 366.00 375.79
    89.4995 19.00 347.00 377.49
    89.5169 19.00 353.00 379.43
    89.5343 18.00 341.00 381.14
    89.5518 19.00 366.00 382.09
    89.5692 19.00 359.00 381.90
    89.5866 19.00 365.00 380.73
    89.6041 19.00 363.00 379.06
    89.6215 19.00 373.00 377.46
    89.6389 18.00 321.00 376.43
    89.6564 19.00 368.00 376.28
    89.6738 19.00 358.00 377.13
    89.6913 19.00 351.00 378.86
    89.7087 19.00 362.00 381.11
    89.7261 19.00 364.00 382.75
    89.7436 19.00 372.00 383.97
    89.7610 19.00 380.00 383.68
    89.7785 20.00 400.00 381.92
    89.7959 19.00 377.00 379.27
    89.8133 19.00 351.00 376.39
    89.8308 19.00 358.00 373.77
    89.8482 19.00 346.00 371.67
    89.8656 19.00 378.00 370.15
    89.8831 19.00 374.00 369.16
    89.9005 19.00 375.00 368.59
    89.9180 18.00 336.00 368.37
    89.9354 18.00 328.00 368.45
    89.9528 19.00 379.00 368.81
    89.9703 19.00 354.00 369.50
    89.9877 19.00 374.00 370.61
    90.0051 19.00 352.00 372.11
    90.0226 19.00 358.00 374.73
    90.0400 20.00 386.00 378.49
    90.0574 20.00 395.00 383.62
    90.0749 21.00 423.00 390.23
    90.0923 20.00 392.00 397.59
    90.1098 20.00 403.00 404.67
    90.1272 20.00 392.00 409.77
    90.1446 21.00 423.00 411.34
    90.1621 20.00 406.00 409.05
    90.1795 21.00 426.00 403.97
    90.1970 21.00 440.00 397.69
    90.2144 19.00 366.00 391.36
    90.2318 21.00 423.00 385.86
    90.2493 19.00 370.00 381.46
    90.2667 18.00 342.00 378.26
    90.2841 19.00 356.00 376.23
    90.3016 19.00 362.00 375.29
    90.3190 19.00 347.00 375.38
    90.3364 20.00 390.00 376.46
    90.3539 20.00 389.00 378.44
    90.3713 20.00 385.00 381.10
    90.3887 19.00 349.00 383.99
    90.4062 20.00 408.00 386.42
    90.4236 20.00 401.00 387.65
    90.4411 20.00 397.00 387.22
    90.4585 19.00 354.00 385.30
    90.4759 20.00 393.00 382.50
    90.4934 19.00 358.00 379.45
    90.5108 19.00 361.00 376.56
    90.5283 20.00 381.00 374.15
    90.5457 20.00 383.00 372.31
    90.5631 17.00 305.00 371.04
    90.5806 19.00 347.00 370.34
    90.5980 19.00 362.00 370.24
    90.6154 18.00 338.00 370.77
    90.6329 18.00 334.00 372.01
    90.6503 19.00 379.00 374.01
    90.6677 19.00 378.00 376.76
    90.6852 20.00 385.00 380.01
    90.7026 19.00 374.00 383.18
    90.7200 19.00 379.00 385.53
    90.7375 20.00 402.00 386.20
    90.7549 20.00 408.00 384.95
    90.7724 20.00 392.00 382.24
    90.7898 20.00 392.00 378.88
    90.8072 18.00 337.00 375.58
    90.8247 18.00 338.00 372.77
    90.8421 19.00 364.00 370.63
    90.8596 19.00 364.00 369.17
    90.8770 19.00 364.00 368.31
    90.8944 19.00 348.00 367.97
    90.9119 19.00 372.00 368.11
    90.9293 19.00 367.00 368.70
    90.9467 19.00 373.00 369.74
    90.9642 19.00 354.00 371.17
    90.9816 19.00 350.00 372.84
    90.9990 19.00 372.00 374.47
    91.0165 19.00 344.00 375.71
    91.0339 19.00 367.00 376.25
    91.0514 19.00 360.00 376.02
    91.0688 19.00 358.00 375.15
    91.0862 19.00 353.00 373.70
    91.1037 19.00 375.00 372.09
    91.1211 19.00 358.00 370.38
    91.1385 19.00 354.00 368.74
    91.1560 19.00 358.00 367.32
    91.1734 19.00 346.00 366.15
    91.1909 17.00 305.00 365.26
    91.2083 18.00 333.00 364.61
    91.2257 19.00 368.00 364.16
    91.2432 18.00 327.00 363.86
    91.2606 19.00 357.00 363.69
    91.2780 19.00 349.00 363.63
    91.2955 19.00 368.00 363.67
    91.3129 18.00 314.00 363.80
    91.3303 18.00 321.00 363.99
    91.3478 18.00 327.00 364.20
    91.3652 19.00 360.00 364.35
    91.3827 19.00 349.00 364.33
    91.4001 18.00 341.00 364.21
    91.4175 19.00 352.00 363.96
    91.4350 18.00 342.00 363.63
    91.4524 18.00 331.00 363.29
    91.4698 18.00 327.00 362.98
    91.4873 18.00 310.00 362.72
    91.5047 19.00 365.00 362.52
    91.5222 18.00 330.00 362.38
    91.5396 20.00 405.00 362.26
    91.5570 19.00 352.00 362.18
    91.5745 17.00 294.00 362.12
    91.5919 19.00 365.00 362.08
    91.6093 19.00 343.00 362.04
    91.6268 19.00 353.00 362.01
    91.6442 18.00 308.00 361.99
    91.6616 19.00 350.00 361.97
    91.6791 18.00 336.00 361.95
    91.6965 19.00 359.00 361.89
    91.7140 19.00 353.00 361.88
    91.7314 19.00 348.00 361.88
    91.7488 18.00 327.00 361.87
    91.7663 19.00 363.00 361.87
    91.7837 19.00 354.00 361.87
    91.8011 18.00 321.00 361.86
    91.8186 19.00 350.00 361.86
    91.8360 19.00 366.00 361.86
    91.8534 18.00 334.00 361.86
    91.8709 19.00 356.00 361.86
    91.8883 19.00 365.00 361.87
    91.9058 19.00 370.00 361.87
    91.9232 19.00 369.00 361.88
    91.9406 18.00 325.00 361.88
    91.9581 19.00 357.00 361.89
    91.9755 18.00 334.00 361.90
    91.9929 19.00 349.00 361.89
    92.0104 18.00 341.00 361.91
    92.0278 18.00 325.00 362.34
    92.0453 19.00 374.00 362.93
    92.0627 18.00 327.00 363.00
    92.0801 18.00 337.00 363.09
    92.0976 19.00 362.00 363.92
    92.1150 19.00 374.00 364.04
    92.1324 18.00 329.00 364.15
    92.1499 19.00 358.00 364.30
    92.1673 19.00 353.00 364.45
    92.1848 19.00 362.00 364.63
    92.2022 19.00 348.00 364.86
    92.2196 18.00 334.00 365.13
    92.2371 19.00 360.00 365.48
    92.2545 18.00 326.00 365.88
    92.2719 19.00 347.00 366.33
    92.2894 19.00 375.00 366.81
    92.3068 19.00 372.00 367.29
    92.3242 19.00 366.00 367.75
    92.3417 19.00 361.00 368.21
    92.3591 20.00 409.00 368.68
    92.3766 19.00 364.00 369.19
    92.3940 20.00 382.00 370.22
    92.4114 20.00 385.00 372.36
    92.4289 19.00 346.00 373.22
    92.4463 19.00 343.00 374.22
    92.4638 19.00 362.00 375.43
    92.4812 19.00 364.00 376.90
    92.4986 18.00 336.00 379.09
    92.5161 19.00 369.00 381.39
    92.5335 19.00 349.00 384.37
    92.5509 20.00 398.00 388.36
    92.5684 20.00 411.00 393.83
    92.5858 19.00 379.00 401.43
    92.6032 20.00 399.00 411.93
    92.6207 20.00 382.00 425.93
    92.6381 21.00 441.00 443.73
    92.6555 21.00 454.00 464.64
    92.6730 22.00 475.00 486.67
    92.6904 22.00 471.00 506.12
    92.7079 22.00 476.00 518.51
    92.7253 23.00 541.00 520.69
    92.7427 22.00 503.00 512.79
    92.7602 22.00 490.00 498.10
    92.7776 22.00 463.00 481.00
    92.7950 21.00 459.00 465.14
    92.8125 21.00 423.00 452.71
    92.8299 21.00 447.00 444.64
    92.8474 21.00 442.00 441.08
    92.8648 20.00 400.00 441.94
    92.8822 21.00 458.00 447.26
    92.8997 21.00 446.00 457.52
    92.9171 22.00 492.00 473.67
    92.9345 23.00 535.00 497.15
    92.9520 23.00 526.00 529.46
    92.9694 24.00 586.00 571.58
    92.9868 24.00 587.00 622.97
    93.0043 27.00 720.00 680.98
    93.0217 28.00 786.00 739.97
    93.0392 28.00 798.00 791.70
    93.0566 30.00 883.00 827.53
    93.0740 29.00 851.00 842.91
    93.0915 30.00 873.00 840.82
    93.1089 30.00 877.00 829.81
    93.1264 29.00 831.00 817.17
    93.1438 29.00 816.00 804.15
    93.1612 29.00 831.00 786.05
    93.1786 28.00 789.00 757.19
    93.1961 27.00 717.00 717.07
    93.2135 25.00 631.00 671.37
    93.2310 25.00 633.00 627.67
    93.2484 24.00 587.00 592.17
    93.2658 24.00 593.00 568.50
    93.2833 24.00 566.00 557.72
    93.3007 25.00 610.00 558.71
    93.3182 25.00 602.00 568.49
    93.3356 24.00 564.00 582.49
    93.3530 25.00 620.00 595.36
    93.3705 25.00 622.00 603.07
    93.3879 25.00 623.00 603.71
    93.4053 25.00 621.00 600.66
    93.4228 25.00 638.00 594.11
    93.4402 25.00 605.00 586.59
    93.4576 24.00 579.00 577.00
    93.4751 23.00 542.00 564.24
    93.4925 23.00 546.00 544.79
    93.5099 23.00 529.00 521.36
    93.5274 23.00 532.00 496.30
    93.5448 21.00 459.00 472.71
    93.5623 22.00 467.00 452.41
    93.5797 20.00 388.00 436.09
    93.5972 20.00 394.00 423.54
    93.6146 19.00 373.00 414.26
    93.6320 20.00 392.00 407.56
    93.6494 19.00 378.00 402.76
    93.6669 19.00 363.00 399.38
    93.6843 20.00 402.00 396.94
    93.7018 20.00 415.00 395.22
    93.7192 20.00 388.00 394.37
    93.7366 19.00 378.00 393.99
    93.7541 20.00 391.00 393.93
    93.7715 20.00 406.00 394.13
    93.7889 20.00 416.00 394.56
    93.8064 20.00 410.00 395.24
    93.8238 20.00 390.00 396.23
    93.8412 19.00 351.00 397.65
    93.8587 19.00 367.00 399.63
    93.8761 20.00 398.00 402.32
    93.8936 21.00 438.00 405.93
    93.9110 19.00 361.00 410.86
    93.9284 20.00 393.00 417.58
    93.9459 21.00 429.00 426.73
    93.9633 20.00 416.00 439.03
    93.9808 21.00 449.00 455.16
    93.9982 22.00 491.00 475.76
    94.0156 23.00 508.00 501.46
    94.0331 23.00 527.00 531.66
    94.0505 23.00 542.00 565.54
    94.0679 24.00 599.00 604.21
    94.0854 27.00 715.00 647.32
    94.1028 26.00 679.00 694.40
    94.1202 27.00 733.00 742.61
    94.1377 27.00 735.00 785.10
    94.1551 29.00 821.00 811.68
    94.1725 29.00 818.00 816.09
    94.1900 28.00 789.00 796.00
    94.2074 27.00 735.00 755.70
    94.2249 26.00 682.00 703.56
    94.2423 26.00 676.00 649.04
    94.2597 26.00 661.00 599.99
    94.2772 25.00 610.00 560.90
    94.2946 24.00 579.00 533.35
    94.3121 23.00 548.00 516.83
    94.3295 22.00 496.00 509.77
    94.3469 23.00 522.00 509.98
    94.3644 24.00 557.00 516.32
    94.3818 24.00 554.00 527.33
    94.3992 24.00 559.00 542.01
    94.4167 25.00 604.00 559.14
    94.4341 23.00 540.00 576.42
    94.4516 25.00 615.00 589.75
    94.4690 24.00 579.00 595.68
    94.4864 25.00 611.00 591.25
    94.5039 24.00 587.00 576.44
    94.5213 23.00 547.00 553.59
    94.5387 22.00 489.00 526.60
    94.5562 22.00 491.00 499.51
    94.5736 22.00 495.00 475.35
    94.5910 23.00 507.00 455.87
    94.6085 21.00 454.00 441.52
    94.6259 21.00 462.00 431.93
    94.6434 20.00 407.00 426.12
    94.6608 21.00 433.00 422.78
    94.6782 21.00 443.00 420.64
    94.6957 21.00 431.00 417.76
    94.7131 21.00 434.00 413.59
    94.7305 19.00 363.00 408.25
    94.7480 20.00 383.00 402.37
    94.7654 20.00 393.00 396.67
    94.7828 19.00 365.00 391.63
    94.8003 20.00 396.00 387.49
    94.8177 19.00 380.00 384.26
    94.8351 19.00 353.00 381.86
    94.8526 19.00 353.00 380.14
    94.8700 19.00 369.00 379.03
    94.8875 19.00 365.00 378.45
    94.9049 19.00 347.00 378.37
    94.9223 20.00 386.00 378.79
    94.9398 21.00 422.00 379.65
    94.9572 19.00 368.00 380.80
    94.9747 20.00 417.00 381.95
    94.9921 20.00 396.00 382.85
    95.0095 21.00 421.00 382.85
    95.0270 20.00 394.00 381.97
    95.0444 19.00 370.00 380.42
    95.0618 20.00 381.00 378.43
    95.0793 20.00 394.00 376.29
    95.0967 19.00 354.00 374.47
    95.1141 19.00 359.00 372.95
    95.1316 20.00 399.00 371.77
    95.1490 19.00 357.00 370.22
    95.1664 20.00 391.00 369.64
    95.1839 18.00 326.00 369.26
    95.2013 18.00 340.00 368.68
    95.2188 18.00 342.00 368.62
    95.2362 18.00 333.00 368.66
    95.2536 19.00 352.00 368.76
    95.2711 19.00 374.00 368.90
    95.2885 20.00 381.00 369.05
    95.3059 19.00 380.00 369.22
    95.3234 19.00 347.00 369.42
    95.3408 20.00 412.00 369.60
    95.3583 18.00 329.00 371.96
    95.3757 20.00 386.00 372.36
    95.3931 19.00 350.00 372.91
    95.4106 18.00 334.00 373.57
    95.4280 20.00 401.00 374.38
    95.4454 20.00 402.00 375.36
    95.4629 20.00 407.00 376.28
    95.4803 18.00 335.00 377.83
    95.4977 19.00 364.00 379.65
    95.5152 20.00 399.00 382.36
    95.5326 20.00 391.00 386.05
    95.5501 20.00 401.00 391.17
    95.5675 20.00 388.00 398.24
    95.5849 20.00 410.00 407.74
    95.6024 21.00 433.00 419.93
    95.6198 22.00 493.00 434.48
    95.6373 21.00 423.00 450.66
    95.6547 22.00 493.00 465.21
    95.6721 22.00 463.00 475.43
    95.6896 21.00 445.00 478.59
    95.7070 21.00 450.00 474.33
    95.7244 21.00 462.00 464.58
    95.7419 22.00 466.00 452.41
    95.7593 21.00 423.00 440.54
    95.7767 20.00 417.00 430.73
    95.7942 20.00 415.00 423.80
    95.8116 20.00 393.00 419.98
    95.8290 20.00 397.00 419.19
    95.8465 20.00 410.00 421.36
    95.8639 21.00 440.00 426.68
    95.8814 20.00 413.00 435.67
    95.8988 22.00 490.00 449.32
    95.9162 21.00 442.00 468.94
    95.9337 22.00 467.00 495.97
    95.9511 23.00 540.00 532.89
    95.9686 24.00 573.00 576.41
    95.9860 25.00 644.00 625.48
    96.0034 26.00 681.00 674.85
    96.0209 26.00 701.00 716.15
    96.0383 27.00 750.00 739.83
    96.0557 28.00 790.00 738.89
    96.0732 26.00 685.00 713.48
    96.0906 26.00 687.00 671.06
    96.1080 25.00 643.00 621.78
    96.1255 25.00 605.00 574.13
    96.1429 23.00 537.00 533.37
    96.1603 23.00 524.00 501.66
    96.1778 23.00 512.00 479.06
    96.1952 22.00 471.00 464.50
    96.2127 22.00 473.00 456.76
    96.2301 22.00 464.00 454.84
    96.2475 21.00 462.00 458.18
    96.2650 22.00 465.00 466.62
    96.2824 22.00 470.00 479.97
    96.2999 22.00 490.00 497.52
    96.3173 22.00 482.00 518.51
    96.3347 23.00 523.00 537.72
    96.3521 23.00 546.00 553.90
    96.3696 23.00 526.00 559.33
    96.3870 23.00 551.00 554.53
    96.4045 23.00 545.00 541.42
    96.4219 22.00 493.00 524.46
    96.4393 23.00 510.00 506.82
    96.4568 22.00 463.00 492.22
    96.4742 22.00 487.00 482.76
    96.4917 23.00 523.00 479.70
    96.5091 23.00 527.00 484.02
    96.5265 22.00 506.00 496.78
    96.5440 23.00 531.00 519.14
    96.5614 25.00 607.00 551.99
    96.5788 26.00 657.00 595.05
    96.5963 26.00 666.00 645.66
    96.6137 27.00 703.00 697.51
    96.6311 27.00 721.00 740.57
    96.6486 27.00 756.00 763.47
    96.6660 28.00 762.00 759.51
    96.6834 27.00 742.00 730.93
    96.7009 26.00 694.00 686.76
    96.7183 25.00 602.00 638.07
    96.7358 24.00 570.00 592.69
    96.7532 25.00 605.00 555.23
    96.7707 24.00 586.00 527.43
    96.7881 23.00 526.00 509.10
    96.8055 23.00 516.00 499.36
    96.8229 22.00 500.00 497.32
    96.8404 22.00 466.00 502.65
    96.8578 23.00 544.00 515.67
    96.8753 24.00 568.00 537.17
    96.8927 24.00 595.00 568.02
    96.9101 25.00 625.00 608.44
    96.9276 26.00 664.00 657.18
    96.9450 28.00 794.00 710.68
    96.9624 28.00 791.00 763.28
    96.9799 29.00 868.00 808.46
    96.9973 30.00 930.00 841.43
    97.0147 30.00 913.00 861.26
    97.0322 31.00 977.00 872.16
    97.0496 32.00 1052.00 880.92
    97.0671 33.00 1057.00 892.05
    97.0845 33.00 1059.00 906.47
    97.1019 32.00 1019.00 915.68
    97.1194 32.00 999.00 908.59
    97.1368 30.00 902.00 878.60
    97.1543 30.00 896.00 827.49
    97.1717 28.00 769.00 765.23
    97.1891 28.00 791.00 702.41
    97.2066 27.00 709.00 647.20
    97.2240 26.00 655.00 604.19
    97.2414 26.00 655.00 574.81
    97.2589 24.00 595.00 558.33
    97.2763 25.00 603.00 552.73
    97.2937 23.00 539.00 555.25
    97.3112 24.00 558.00 562.77
    97.3286 24.00 592.00 572.36
    97.3460 25.00 642.00 582.18
    97.3635 26.00 691.00 591.92
    97.3809 27.00 712.00 601.79
    97.3984 27.00 708.00 612.46
    97.4158 26.00 668.00 621.38
    97.4332 26.00 673.00 624.46
    97.4507 26.00 659.00 620.07
    97.4681 25.00 625.00 602.34
    97.4855 24.00 562.00 575.84
    97.5030 24.00 568.00 545.05
    97.5204 24.00 566.00 514.31
    97.5379 23.00 507.00 486.71
    97.5553 21.00 459.00 463.72
    97.5727 21.00 449.00 445.62
    97.5902 21.00 442.00 431.88
    97.6076 21.00 423.00 421.71
    97.6251 21.00 424.00 414.29
    97.6425 21.00 441.00 408.85
    97.6599 21.00 430.00 404.89
    97.6774 20.00 403.00 401.21
    97.6948 19.00 374.00 399.30
    97.7122 19.00 343.00 398.01
    97.7297 20.00 393.00 397.18
    97.7471 19.00 375.00 396.65
    97.7645 19.00 367.00 396.35
    97.7820 20.00 392.00 396.25
    97.7994 20.00 385.00 396.37
    97.8168 19.00 354.00 396.73
    97.8343 19.00 362.00 397.40
    97.8517 19.00 375.00 398.41
    97.8692 20.00 407.00 399.83
    97.8866 20.00 392.00 401.76
    97.9040 21.00 425.00 404.33
    97.9215 20.00 381.00 407.73
    97.9389 19.00 376.00 412.21
    97.9563 21.00 447.00 418.70
    97.9738 21.00 445.00 426.80
    97.9912 21.00 428.00 437.50
    98.0086 21.00 449.00 453.08
    98.0261 22.00 490.00 474.86
    98.0435 23.00 534.00 504.50
    98.0610 25.00 604.00 544.53
    98.0784 26.00 653.00 595.05
    98.0958 27.00 707.00 653.95
    98.1133 27.00 709.00 715.39
    98.1307 28.00 806.00 769.01
    98.1481 28.00 807.00 801.12
    98.1656 28.00 761.00 804.44
    98.1830 28.00 797.00 777.78
    98.2005 28.00 782.00 729.93
    98.2179 26.00 689.00 672.94
    98.2353 25.00 639.00 616.92
    98.2528 23.00 537.00 568.15
    98.2702 23.00 530.00 529.49
    98.2876 22.00 494.00 501.19
    98.3051 22.00 491.00 482.24
    98.3225 22.00 488.00 471.22
    98.3399 23.00 508.00 467.05
    98.3574 22.00 473.00 468.89
    98.3748 22.00 479.00 477.10
    98.3923 22.00 504.00 491.37
    98.4097 23.00 513.00 511.33
    98.4271 23.00 526.00 535.51
    98.4446 23.00 531.00 560.93
    98.4620 25.00 615.00 582.93
    98.4794 25.00 602.00 595.81
    98.4969 25.00 616.00 596.96
    98.5143 24.00 599.00 586.10
    98.5318 24.00 580.00 567.01
    98.5492 24.00 555.00 545.07
    98.5666 23.00 527.00 525.04
    98.5841 22.00 497.00 509.82
    98.6015 22.00 499.00 500.29
    98.6189 22.00 502.00 495.38
    98.6364 23.00 525.00 492.52
    98.6538 22.00 493.00 488.62
    98.6712 22.00 500.00 481.40
    98.6887 22.00 477.00 470.51
    98.7061 22.00 467.00 457.23
    98.7236 22.00 489.00 443.45
    98.7410 20.00 414.00 430.65
    98.7584 20.00 411.00 419.75
    98.7759 20.00 400.00 411.07
    98.7933 21.00 428.00 404.56
    98.8108 20.00 401.00 399.93
    98.8282 20.00 406.00 396.89
    98.8456 19.00 346.00 395.20
    98.8631 18.00 342.00 394.74
    98.8805 19.00 376.00 395.46
    98.8979 20.00 407.00 397.33
    98.9154 20.00 400.00 400.28
    98.9328 20.00 414.00 404.01
    98.9502 21.00 425.00 407.98
    98.9677 20.00 409.00 411.33
    98.9851 20.00 385.00 413.07
    99.0025 20.00 405.00 412.50
    99.0200 20.00 406.00 409.60
    99.0374 20.00 398.00 405.00
    99.0549 20.00 399.00 399.61
    99.0723 20.00 411.00 394.23
    99.0897 19.00 363.00 389.40
    99.1072 20.00 397.00 385.38
    99.1246 20.00 386.00 382.19
    99.1420 20.00 385.00 379.75
    99.1595 20.00 393.00 377.91
    99.1769 19.00 358.00 376.51
    99.1943 20.00 407.00 374.37
    99.2118 20.00 409.00 373.58
    99.2292 19.00 379.00 372.96
    99.2467 20.00 396.00 372.53
    99.2641 20.00 392.00 372.11
    99.2815 20.00 381.00 371.77
    99.2990 20.00 394.00 371.47
    99.3164 19.00 357.00 372.21
    99.3338 18.00 328.00 372.05
    99.3513 19.00 348.00 371.91
    99.3687 19.00 350.00 371.80
    99.3862 18.00 335.00 372.86
    99.4036 19.00 374.00 372.84
    99.4210 18.00 333.00 372.86
    99.4385 19.00 363.00 373.53
    99.4559 19.00 368.00 373.64
    99.4733 19.00 375.00 373.79
    99.4908 19.00 364.00 374.00
    99.5082 19.00 361.00 374.27
    99.5256 19.00 346.00 374.08
    99.5431 19.00 353.00 374.51
    99.5605 20.00 384.00 375.03
    99.5780 20.00 381.00 375.63
    99.5954 19.00 353.00 376.30
    99.6128 20.00 396.00 377.05
    99.6303 19.00 375.00 377.86
    99.6477 19.00 379.00 378.76
    99.6651 20.00 385.00 379.77
    99.6826 20.00 412.00 380.93
    99.7000 19.00 370.00 382.03
    99.7175 20.00 419.00 383.50
    99.7349 19.00 362.00 385.09
    99.7523 20.00 384.00 386.83
    99.7698 21.00 437.00 388.76
    99.7872 21.00 427.00 390.97
    99.8046 20.00 394.00 393.58
    99.8221 20.00 392.00 396.74
    99.8395 19.00 357.00 400.69
    99.8569 20.00 403.00 405.77
    99.8744 20.00 398.00 412.48
    99.8918 20.00 417.00 421.42
    99.9093 21.00 422.00 433.39
    99.9267 21.00 456.00 449.11
    99.9441 22.00 490.00 469.10
    99.9616 22.00 496.00 493.37
    99.9790 23.00 540.00 520.85
    99.9964 24.00 564.00 549.45
    100.0139 25.00 607.00 576.23
    100.0313 24.00 592.00 598.62
    100.0488 25.00 641.00 616.57
    100.0662 26.00 658.00 632.21
    100.0836 27.00 713.00 648.38
    100.1011 28.00 765.00 665.83
    100.1185 27.00 708.00 681.86
    100.1359 27.00 732.00 690.80
    100.1534 27.00 747.00 686.88
    100.1708 27.00 723.00 668.10
    100.1882 27.00 718.00 637.71
    100.2057 26.00 661.00 601.80
    100.2231 24.00 595.00 566.51
    100.2405 24.00 556.00 536.16
    100.2580 24.00 559.00 513.11
    100.2754 23.00 538.00 498.06
    100.2929 23.00 532.00 492.33
    100.3103 22.00 483.00 491.12
    100.3277 22.00 475.00 494.39
    100.3452 22.00 503.00 500.05
    100.3626 23.00 518.00 506.18
    100.3801 24.00 560.00 511.56
    100.3975 23.00 510.00 516.10
    100.4149 23.00 534.00 520.58
    100.4324 23.00 545.00 526.18
    100.4498 23.00 534.00 531.49
    100.4672 24.00 553.00 535.28
    100.4847 24.00 562.00 535.04
    100.5021 25.00 612.00 528.83
    100.5195 22.00 500.00 516.46
    100.5370 22.00 492.00 499.62
    100.5544 23.00 523.00 480.91
    100.5719 22.00 494.00 464.13
    100.5893 21.00 434.00 448.02
    100.6067 21.00 426.00 434.74
    100.6242 21.00 446.00 424.40
    100.6416 21.00 429.00 416.71
    100.6590 21.00 430.00 411.23
    100.6765 19.00 379.00 407.48
    100.6939 19.00 380.00 405.02
    100.7113 20.00 395.00 403.52
    100.7288 20.00 391.00 402.68
    100.7462 21.00 421.00 402.32
    100.7637 19.00 374.00 402.29
    100.7811 19.00 373.00 402.59
    100.7985 19.00 378.00 403.22
    100.8160 19.00 364.00 404.23
    100.8334 19.00 368.00 405.67
    100.8508 20.00 413.00 407.66
    100.8683 20.00 412.00 410.32
    100.8857 20.00 396.00 413.83
    100.9031 21.00 429.00 418.41
    100.9206 21.00 440.00 425.24
    100.9380 22.00 464.00 432.87
    100.9555 22.00 469.00 442.58
    100.9729 21.00 458.00 454.87
    100.9903 22.00 486.00 470.34
    101.0078 22.00 496.00 489.92
    101.0252 24.00 588.00 514.93
    101.0426 25.00 604.00 547.05
    101.0601 26.00 677.00 587.62
    101.0775 26.00 669.00 636.67
    101.0949 27.00 735.00 691.31
    101.1124 27.00 755.00 745.82
    101.1298 29.00 815.00 789.96
    101.1473 28.00 793.00 812.94
    101.1647 29.00 851.00 808.54
    101.1821 28.00 796.00 778.98
    101.1996 29.00 817.00 732.86
    101.2170 26.00 669.00 679.85
    101.2344 26.00 663.00 629.55
    101.2519 24.00 576.00 586.62
    101.2693 24.00 593.00 553.01
    101.2868 23.00 552.00 528.95
    101.3042 22.00 481.00 513.58
    101.3216 23.00 527.00 505.63
    101.3391 23.00 516.00 503.93
    101.3565 23.00 521.00 507.77
    101.3739 22.00 506.00 516.97
    101.3914 23.00 509.00 531.78
    101.4088 23.00 531.00 552.43
    101.4262 24.00 572.00 578.80
    101.4437 24.00 594.00 610.35
    101.4611 26.00 651.00 644.89
    101.4786 25.00 650.00 679.47
    101.4960 28.00 771.00 711.58
    101.5134 28.00 776.00 740.88
    101.5309 29.00 820.00 770.22
    101.5483 28.00 800.00 804.08
    101.5657 31.00 976.00 845.57
    101.5832 32.00 993.00 894.02
    101.6006 30.00 893.00 942.46
    101.6180 32.00 1006.00 978.61
    101.6355 31.00 949.00 989.19
    101.6529 32.00 1009.00 967.17
    101.6704 30.00 880.00 916.14
    101.6878 29.00 842.00 847.28
    101.7052 28.00 791.00 772.97
    101.7227 27.00 750.00 703.18
    101.7401 26.00 651.00 643.70
    101.7576 25.00 615.00 596.81
    101.7750 24.00 582.00 562.52
    101.7924 23.00 512.00 539.56
    101.8099 23.00 551.00 526.50
    101.8273 22.00 487.00 522.23
    101.8447 23.00 543.00 526.33
    101.8622 23.00 537.00 538.90
    101.8796 23.00 548.00 560.26
    101.8970 24.00 578.00 590.26
    101.9145 26.00 653.00 627.71
    101.9319 26.00 679.00 668.89
    101.9493 27.00 705.00 708.08
    101.9668 27.00 722.00 737.63
    101.9842 27.00 741.00 750.38
    102.0016 27.00 721.00 743.00
    102.0191 27.00 709.00 717.58
    102.0365 25.00 642.00 680.17
    102.0540 26.00 653.00 637.93
    102.0714 25.00 629.00 596.86
    102.0888 23.00 550.00 560.29
    102.1063 23.00 544.00 529.63
    102.1237 23.00 518.00 504.61
    102.1412 22.00 504.00 484.53
    102.1586 21.00 449.00 468.71
    102.1760 21.00 440.00 456.59
    102.1935 22.00 483.00 447.76
    102.2109 20.00 394.00 441.86
    102.2283 21.00 429.00 437.66
    102.2458 21.00 428.00 436.83
    102.2632 21.00 448.00 437.78
    102.2806 21.00 458.00 440.44
    102.2981 21.00 421.00 442.70
    102.3155 21.00 435.00 444.13
    102.3329 21.00 437.00 443.96
    102.3504 21.00 430.00 441.92
    102.3678 21.00 429.00 438.34
    102.3853 20.00 390.00 433.92
    102.4027 20.00 407.00 429.45
    102.4201 20.00 396.00 425.50
    102.4376 21.00 459.00 422.37
    102.4550 21.00 426.00 420.21
    102.4725 20.00 419.00 418.99
    102.4899 19.00 377.00 418.82
    102.5073 20.00 385.00 419.98
    102.5247 21.00 445.00 422.87
    102.5422 21.00 439.00 427.86
    102.5596 21.00 427.00 435.10
    102.5771 21.00 428.00 443.75
    102.5945 21.00 425.00 453.91
    102.6119 22.00 469.00 463.36
    102.6294 21.00 450.00 469.93
    102.6468 22.00 481.00 471.73
    102.6643 22.00 506.00 468.20
    102.6817 21.00 455.00 460.36
    102.6991 21.00 450.00 450.09
    102.7166 21.00 451.00 437.95
    102.7340 20.00 406.00 428.14
    102.7514 20.00 412.00 420.02
    102.7689 20.00 396.00 413.92
    102.7863 21.00 423.00 409.84
    102.8037 20.00 414.00 407.66
    102.8212 20.00 396.00 407.26
    102.8386 21.00 450.00 408.64
    102.8560 20.00 416.00 411.95
    102.8735 21.00 435.00 417.49
    102.8909 21.00 455.00 425.62
    102.9084 21.00 459.00 436.60
    102.9258 21.00 443.00 450.34
    102.9432 21.00 456.00 466.13
    102.9607 22.00 482.00 482.39
    102.9781 22.00 487.00 496.57
    102.9955 22.00 490.00 505.67
    103.0130 22.00 482.00 507.36
    103.0304 21.00 457.00 501.21
    103.0479 23.00 526.00 488.87
    103.0653 21.00 462.00 472.33
    103.0827 21.00 439.00 455.96
    103.1002 20.00 399.00 440.84
    103.1176 21.00 422.00 428.03
    103.1350 20.00 412.00 417.88
    103.1525 20.00 406.00 410.29
    103.1699 20.00 389.00 404.91
    103.1873 20.00 412.00 401.34
    103.2048 20.00 405.00 399.23
    103.2222 21.00 427.00 398.47
    103.2396 20.00 419.00 398.92
    103.2571 20.00 411.00 400.53
    103.2745 20.00 409.00 403.27
    103.2920 21.00 422.00 406.98
    103.3094 19.00 370.00 411.33
    103.3268 20.00 415.00 415.72
    103.3443 20.00 418.00 419.31
    103.3617 20.00 409.00 421.20
    103.3792 21.00 435.00 420.80
    103.3966 19.00 373.00 418.08
    103.4140 20.00 384.00 413.52
    103.4315 20.00 391.00 408.26
    103.4489 19.00 369.00 402.70
    103.4663 19.00 365.00 397.60
    103.4838 19.00 348.00 393.25
    103.5012 20.00 408.00 389.74
    103.5186 19.00 359.00 387.02
    103.5361 19.00 365.00 384.95
    103.5535 19.00 375.00 383.36
    103.5710 18.00 342.00 382.18
    103.5884 19.00 380.00 381.41
    103.6058 20.00 392.00 380.72
    103.6233 20.00 391.00 380.18
    103.6407 19.00 378.00 379.74
    103.6581 19.00 362.00 379.40
    103.6756 19.00 379.00 379.12
    103.6930 19.00 375.00 378.91
    103.7104 20.00 403.00 378.74
    103.7279 19.00 365.00 378.61
    103.7453 20.00 389.00 378.32
    103.7628 19.00 372.00 378.26
    103.7802 19.00 350.00 378.22
    103.7976 19.00 379.00 378.20
    103.8151 18.00 336.00 378.19
    103.8325 19.00 370.00 378.22
    103.8499 19.00 373.00 378.27
    103.8674 19.00 351.00 378.37
    103.8848 19.00 375.00 378.51
    103.9023 19.00 348.00 378.69
    103.9197 18.00 335.00 378.94
    103.9371 19.00 379.00 379.73
    103.9546 20.00 401.00 380.15
    103.9720 20.00 381.00 380.68
    103.9894 19.00 372.00 381.38
    104.0069 19.00 360.00 382.32
    104.0243 19.00 372.00 383.57
    104.0417 19.00 349.00 385.27
    104.0592 20.00 390.00 387.53
    104.0766 20.00 388.00 390.42
    104.0940 20.00 382.00 393.88
    104.1115 20.00 381.00 397.76
    104.1289 19.00 361.00 402.02
    104.1464 19.00 357.00 405.84
    104.1638 19.00 361.00 408.50
    104.1812 19.00 363.00 409.37
    104.1987 20.00 402.00 408.31
    104.2161 19.00 370.00 405.70
    104.2336 20.00 401.00 402.21
    104.2510 20.00 389.00 398.51
    104.2684 19.00 357.00 395.08
    104.2859 19.00 358.00 393.08
    104.3033 19.00 363.00 390.97
    104.3207 19.00 365.00 389.43
    104.3382 19.00 343.00 388.47
    104.3556 19.00 346.00 388.00
    104.3730 19.00 367.00 387.97
    104.3905 19.00 365.00 388.34
    104.4079 20.00 395.00 389.12
    104.4253 18.00 334.00 390.34
    104.4428 20.00 381.00 392.00
    104.4602 20.00 383.00 394.14
    104.4777 19.00 372.00 396.62
    104.4951 20.00 385.00 399.55
    104.5125 20.00 400.00 402.68
    104.5300 20.00 386.00 405.82
    104.5474 20.00 409.00 408.91
    104.5648 20.00 383.00 412.08
    104.5823 19.00 367.00 415.51
    104.5997 20.00 408.00 419.57
    104.6171 20.00 405.00 424.41
    104.6346 20.00 388.00 429.86
    104.6520 20.00 411.00 435.29
    104.6695 20.00 411.00 439.73
    104.6869 21.00 434.00 442.11
    104.7043 21.00 425.00 441.84
    104.7218 21.00 432.00 439.17
    104.7392 20.00 405.00 434.98
    104.7566 20.00 405.00 430.35
    104.7741 21.00 430.00 426.20
    104.7915 20.00 384.00 423.18
    104.8090 21.00 426.00 421.70
    104.8264 20.00 419.00 422.01
    104.8438 21.00 448.00 424.36
    104.8613 20.00 396.00 429.06
    104.8787 21.00 434.00 436.64
    104.8961 22.00 469.00 447.85
    104.9136 22.00 498.00 463.54
    104.9310 23.00 512.00 485.68
    104.9484 23.00 551.00 512.50
    104.9659 25.00 623.00 544.54
    104.9833 25.00 622.00 579.86
    105.0008 24.00 584.00 614.55
    105.0182 26.00 671.00 643.02
    105.0356 26.00 655.00 659.30
    105.0531 26.00 673.00 659.68
    105.0705 26.00 651.00 644.53
    105.0879 25.00 623.00 617.92
    105.1054 24.00 579.00 585.40
    105.1228 24.00 582.00 552.03
    105.1403 24.00 574.00 521.44
    105.1577 23.00 510.00 495.65
    105.1751 22.00 497.00 475.32
    105.1925 22.00 493.00 460.27
    105.2100 22.00 477.00 449.85
    105.2274 21.00 453.00 443.37
    105.2449 21.00 445.00 440.27
    105.2623 21.00 456.00 442.27
    105.2797 21.00 445.00 445.22
    105.2972 21.00 455.00 451.02
    105.3146 21.00 446.00 459.80
    105.3320 22.00 480.00 472.39
    105.3495 22.00 495.00 485.77
    105.3669 23.00 526.00 499.67
    105.3844 23.00 523.00 512.03
    105.4018 23.00 529.00 520.43
    105.4192 23.00 537.00 523.35
    105.4367 23.00 544.00 519.76
    105.4541 23.00 539.00 511.00
    105.4715 23.00 526.00 499.21
    105.4890 22.00 498.00 486.73
    105.5064 22.00 472.00 475.58
    105.5238 22.00 502.00 467.23
    105.5413 22.00 481.00 462.53
    105.5587 22.00 485.00 461.99
    105.5762 22.00 495.00 465.72
    105.5936 21.00 446.00 473.69
    105.6110 23.00 538.00 485.07
    105.6285 24.00 578.00 498.85
    105.6459 23.00 540.00 513.21
    105.6634 23.00 507.00 525.60
    105.6808 24.00 557.00 533.42
    105.6982 24.00 588.00 534.91
    105.7156 24.00 566.00 530.17
    105.7331 24.00 562.00 521.01
    105.7505 23.00 522.00 509.95
    105.7680 22.00 503.00 499.28
    105.7854 23.00 523.00 490.69
    105.8028 22.00 485.00 485.30
    105.8203 22.00 470.00 483.67
    105.8377 22.00 494.00 486.58
    105.8551 23.00 512.00 494.52
    105.8726 24.00 555.00 508.37
    105.8900 23.00 530.00 529.35
    105.9075 24.00 585.00 558.78
    105.9249 26.00 658.00 597.72
    105.9423 26.00 691.00 646.43
    105.9598 28.00 793.00 703.42
    105.9772 28.00 806.00 764.95
    105.9946 28.00 806.00 823.91
    106.0121 30.00 898.00 871.74
    106.0295 30.00 929.00 900.74
    106.0469 31.00 947.00 908.03
    106.0644 31.00 931.00 896.81
    106.0818 30.00 915.00 874.25
    106.0993 29.00 852.00 847.77
    106.1167 30.00 895.00 822.59
    106.1341 29.00 847.00 800.53
    106.1516 28.00 807.00 779.96
    106.1690 28.00 784.00 756.92
    106.1864 28.00 782.00 729.72
    106.2039 27.00 750.00 698.18
    106.2213 26.00 679.00 664.78
    106.2387 26.00 686.00 633.15
    106.2562 25.00 641.00 606.53
    106.2736 25.00 638.00 587.20
    106.2911 25.00 604.00 576.43
    106.3085 25.00 618.00 574.44
    106.3259 25.00 638.00 580.47
    106.3434 25.00 638.00 593.10
    106.3608 26.00 666.00 608.84
    106.3782 25.00 650.00 624.32
    106.3957 26.00 665.00 635.63
    106.4131 25.00 627.00 639.85
    106.4305 26.00 657.00 636.34
    106.4480 24.00 584.00 626.74
    106.4654 25.00 615.00 614.05
    106.4829 26.00 656.00 601.10
    106.5003 24.00 587.00 589.66
    106.5177 24.00 596.00 579.97
    106.5352 24.00 569.00 570.71
    106.5526 24.00 588.00 560.88
    106.5701 23.00 530.00 549.13
    106.5875 23.00 530.00 535.63
    106.6049 23.00 538.00 521.56
    106.6224 23.00 509.00 508.20
    106.6398 22.00 494.00 496.99
    106.6572 23.00 507.00 488.67
    106.6747 22.00 481.00 483.24
    106.6921 23.00 535.00 480.01
    106.7095 21.00 460.00 477.69
    106.7270 21.00 459.00 474.80
    106.7444 22.00 474.00 470.27
    106.7618 22.00 476.00 463.81
    106.7793 21.00 450.00 455.92
    106.7967 21.00 427.00 447.48
    106.8142 21.00 431.00 439.30
    106.8316 21.00 444.00 431.74
    106.8490 20.00 409.00 425.71
    106.8665 21.00 426.00 421.03
    106.8839 20.00 418.00 417.71
    106.9013 20.00 400.00 415.70
    106.9188 19.00 367.00 414.93
    106.9362 20.00 392.00 415.43
    106.9537 21.00 430.00 417.30
    106.9711 21.00 430.00 420.73
    106.9885 20.00 408.00 426.02
    107.0060 21.00 424.00 433.21
    107.0234 22.00 486.00 442.34
    107.0408 21.00 432.00 453.01
    107.0583 22.00 480.00 464.33
    107.0757 22.00 488.00 474.75
    107.0931 22.00 483.00 482.33
    107.1106 23.00 511.00 485.35
    107.1280 23.00 523.00 483.07
    107.1454 21.00 458.00 476.09
    107.1629 22.00 494.00 464.98
    107.1803 22.00 476.00 453.56
    107.1977 22.00 471.00 442.27
    107.2152 20.00 419.00 431.99
    107.2326 20.00 390.00 423.46
    107.2501 20.00 409.00 416.76
    107.2675 21.00 430.00 411.73
    107.2849 20.00 418.00 408.14
    107.3024 20.00 397.00 405.77
    107.3198 20.00 401.00 403.92
    107.3373 19.00 347.00 403.50
    107.3547 20.00 381.00 403.90
    107.3721 20.00 400.00 406.37
    107.3896 21.00 449.00 408.45
    107.4070 20.00 411.00 411.30
    107.4244 21.00 438.00 414.74
    107.4419 20.00 409.00 418.47
    107.4593 21.00 425.00 422.26
    107.4768 21.00 428.00 424.98
    107.4942 21.00 431.00 426.33
    107.5116 21.00 444.00 426.05
    107.5291 21.00 439.00 424.29
    107.5465 20.00 399.00 421.07
    107.5639 21.00 458.00 418.01
    107.5814 20.00 399.00 415.22
    107.5988 21.00 438.00 413.19
    107.6162 21.00 422.00 412.25
    107.6337 21.00 443.00 412.66
    107.6511 19.00 372.00 414.50
    107.6685 22.00 472.00 417.78
    107.6860 20.00 409.00 422.32
    107.7034 21.00 439.00 427.49
    107.7208 21.00 438.00 433.14
    107.7383 21.00 430.00 438.08
    107.7557 21.00 455.00 441.26
    107.7732 20.00 408.00 441.99
    107.7906 21.00 421.00 440.21
    107.8080 20.00 419.00 436.51
    107.8255 22.00 463.00 431.76
    107.8429 21.00 439.00 426.82
    107.8603 21.00 449.00 422.34
    107.8778 20.00 401.00 418.71
    107.8952 20.00 395.00 415.98
    107.9127 20.00 410.00 414.46
    107.9301 21.00 434.00 413.99
    107.9475 19.00 360.00 414.55
    107.9650 20.00 396.00 416.14
    107.9824 20.00 401.00 419.39
    107.9998 20.00 416.00 423.43
    108.0173 21.00 448.00 429.05
    108.0347 22.00 485.00 436.64
    108.0521 22.00 477.00 446.61
    108.0696 23.00 510.00 459.40
    108.0870 22.00 491.00 475.30
    108.1045 23.00 536.00 494.40
    108.1219 24.00 554.00 516.32
    108.1393 24.00 574.00 540.21
    108.1568 25.00 636.00 564.74
    108.1742 25.00 637.00 588.19
    108.1916 25.00 647.00 608.25
    108.2091 25.00 619.00 622.02
    108.2265 25.00 631.00 626.52
    108.2440 25.00 642.00 620.08
    108.2614 26.00 681.00 603.41
    108.2788 24.00 593.00 579.91
    108.2963 25.00 601.00 553.31
    108.3137 24.00 576.00 526.93
    108.3311 23.00 541.00 503.07
    108.3486 23.00 541.00 483.00
    108.3660 23.00 509.00 468.66
    108.3834 21.00 449.00 456.89
    108.4009 21.00 460.00 448.92
    108.4183 22.00 464.00 443.85
    108.4358 21.00 462.00 441.43
    108.4532 21.00 427.00 441.38
    108.4706 21.00 438.00 443.49
    108.4881 21.00 426.00 447.68
    108.5055 22.00 499.00 453.75
    108.5229 22.00 476.00 461.51
    108.5404 22.00 463.00 470.55
    108.5578 23.00 526.00 480.31
    108.5752 23.00 511.00 489.87
    108.5927 23.00 522.00 498.05
    108.6101 23.00 545.00 503.42
    108.6276 23.00 507.00 504.73
    108.6450 22.00 504.00 501.46
    108.6624 22.00 475.00 494.05
    108.6799 22.00 487.00 483.96
    108.6973 21.00 454.00 472.70
    108.7147 21.00 447.00 461.66
    108.7322 21.00 451.00 451.78
    108.7496 20.00 416.00 443.58
    108.7670 21.00 459.00 437.20
    108.7845 20.00 411.00 432.53
    108.8019 20.00 415.00 429.36
    108.8194 20.00 392.00 427.46
    108.8368 20.00 408.00 426.63
    108.8542 21.00 439.00 426.73
    108.8717 21.00 448.00 427.67
    108.8891 20.00 414.00 429.45
    108.9065 21.00 444.00 432.14
    108.9240 20.00 401.00 435.90
    108.9414 21.00 431.00 440.89
    108.9588 20.00 409.00 447.77
    108.9763 22.00 479.00 457.04
    108.9937 22.00 475.00 469.57
    109.0112 22.00 481.00 486.40
    109.0286 23.00 537.00 508.74
    109.0460 23.00 510.00 537.64
    109.0635 25.00 609.00 573.74
    109.0809 25.00 627.00 616.53
    109.0983 26.00 675.00 664.00
    109.1158 26.00 692.00 712.06
    109.1332 27.00 718.00 754.56
    109.1507 27.00 755.00 784.47
    109.1681 28.00 766.00 797.16
    109.1855 28.00 776.00 789.18
    109.2029 27.00 723.00 763.86
    109.2204 26.00 686.00 726.54
    109.2378 25.00 641.00 683.41
    109.2553 26.00 651.00 639.97
    109.2727 26.00 658.00 599.86
    109.2901 24.00 583.00 565.21
    109.3076 23.00 520.00 536.84
    109.3250 22.00 497.00 514.57
    109.3425 23.00 532.00 498.19
    109.3599 22.00 467.00 486.87
    109.3773 22.00 465.00 480.04
    109.3948 21.00 458.00 477.27
    109.4122 22.00 475.00 477.96
    109.4296 22.00 491.00 483.07
    109.4471 23.00 531.00 492.14
    109.4645 23.00 514.00 505.11
    109.4819 22.00 489.00 521.54
    109.4994 23.00 525.00 540.36
    109.5168 24.00 586.00 559.69
    109.5342 24.00 568.00 576.90
    109.5517 24.00 582.00 589.05
    109.5691 24.00 578.00 594.28
    109.5866 23.00 550.00 590.45
    109.6040 24.00 556.00 578.81
    109.6214 24.00 554.00 561.37
    109.6389 24.00 558.00 540.76
    109.6563 23.00 526.00 519.40
    109.6737 22.00 495.00 499.20
    109.6912 22.00 497.00 481.19
    109.7086 21.00 449.00 465.91
    109.7260 22.00 474.00 453.34
    109.7435 20.00 402.00 443.32
    109.7609 20.00 397.00 435.45
    109.7784 20.00 411.00 429.35
    109.7958 21.00 426.00 424.63
    109.8132 19.00 380.00 420.79
    109.8307 19.00 378.00 418.05
    109.8481 20.00 386.00 416.02
    109.8655 19.00 378.00 414.55
    109.8830 19.00 368.00 413.56
    109.9004 20.00 402.00 412.96
    109.9179 18.00 334.00 412.69
    109.9353 20.00 418.00 412.66
    109.9527 20.00 413.00 412.84
    109.9702 20.00 391.00 413.18
    109.9876 20.00 410.00 413.68
    110.0050 20.00 390.00 414.38
    110.0225 20.00 385.00 415.31
    110.0399 21.00 449.00 416.54
    110.0573 21.00 445.00 418.14
    110.0748 22.00 464.00 422.52
    110.0922 21.00 427.00 425.70
    110.1097 21.00 437.00 429.12
    110.1271 20.00 391.00 433.45
    110.1445 22.00 471.00 438.98
    110.1620 22.00 465.00 446.17
    110.1794 22.00 480.00 455.62
    110.1968 23.00 512.00 468.15
    110.2143 22.00 489.00 484.74
    110.2317 23.00 542.00 506.42
    110.2492 24.00 586.00 533.95
    110.2666 24.00 557.00 567.56
    110.2840 25.00 625.00 606.49
    110.3015 27.00 713.00 648.37
    110.3189 26.00 686.00 689.01
    110.3363 28.00 763.00 722.49
    110.3538 27.00 751.00 741.97
    110.3712 28.00 761.00 744.72
    110.3886 28.00 790.00 729.77
    110.4061 27.00 720.00 701.66
    110.4235 26.00 702.00 666.04
    110.4409 25.00 624.00 628.19
    110.4584 25.00 618.00 592.35
    110.4758 23.00 543.00 561.93
    110.4933 23.00 519.00 536.58
    110.5107 24.00 583.00 517.19
    110.5281 22.00 480.00 503.30
    110.5456 22.00 493.00 494.20
    110.5630 22.00 491.00 489.24
    110.5804 22.00 489.00 487.96
    110.5979 22.00 506.00 490.12
    110.6153 22.00 498.00 495.78
    110.6328 22.00 500.00 505.21
    110.6502 23.00 541.00 518.83
    110.6676 24.00 592.00 537.08
    110.6851 25.00 605.00 560.28
    110.7025 25.00 633.00 588.40
    110.7199 26.00 692.00 620.94
    110.7374 27.00 731.00 656.80
    110.7548 27.00 754.00 693.94
    110.7722 29.00 826.00 731.24
    110.7897 30.00 879.00 766.84
    110.8071 29.00 867.00 799.88
    110.8245 30.00 913.00 828.68
    110.8420 31.00 936.00 850.40
    110.8594 30.00 922.00 860.94
    110.8768 30.00 873.00 856.52
    110.8943 29.00 832.00 835.79
    110.9117 29.00 832.00 800.89
    110.9292 28.00 761.00 756.76
    110.9466 28.00 778.00 708.96
    110.9640 27.00 717.00 662.41
    110.9815 26.00 677.00 620.48
    110.9989 25.00 626.00 585.09
    111.0164 25.00 605.00 556.83
    111.0338 23.00 543.00 535.54
    111.0512 23.00 546.00 520.57
    111.0687 23.00 522.00 511.23
    111.0861 23.00 520.00 506.96
    111.1035 23.00 535.00 507.49
    111.1210 23.00 546.00 512.80
    111.1384 24.00 555.00 523.11
    111.1559 24.00 568.00 538.68
    111.1733 24.00 576.00 559.53
    111.1907 26.00 671.00 585.21
    111.2082 25.00 612.00 614.44
    111.2256 26.00 682.00 644.90
    111.2430 27.00 734.00 673.16
    111.2605 27.00 704.00 694.89
    111.2779 27.00 733.00 706.09
    111.2953 27.00 754.00 704.31
    111.3128 26.00 689.00 689.73
    111.3302 26.00 677.00 664.96
    111.3476 26.00 653.00 633.91
    111.3651 25.00 609.00 600.61
    111.3825 25.00 601.00 568.34
    111.4000 23.00 521.00 539.27
    111.4174 23.00 531.00 514.57
    111.4348 23.00 519.00 494.53
    111.4523 22.00 504.00 478.84
    111.4697 22.00 498.00 467.86
    111.4871 22.00 473.00 459.23
    111.5046 22.00 466.00 453.26
    111.5220 21.00 459.00 449.52
    111.5394 22.00 476.00 448.88
    111.5569 22.00 472.00 448.82
    111.5743 22.00 469.00 449.52
    111.5918 22.00 506.00 452.42
    111.6092 22.00 469.00 456.69
    111.6266 22.00 464.00 461.19
    111.6441 21.00 454.00 465.58
    111.6615 22.00 487.00 469.14
    111.6789 22.00 471.00 470.95
    111.6964 22.00 494.00 470.48
    111.7138 21.00 460.00 467.54
    111.7312 21.00 449.00 462.51
    111.7487 22.00 482.00 456.06
    111.7661 21.00 451.00 449.40
    111.7835 21.00 433.00 442.55
    111.8010 20.00 397.00 436.36
    111.8184 20.00 409.00 431.12
    111.8359 20.00 401.00 426.92
    111.8533 20.00 392.00 423.73
    111.8707 21.00 425.00 421.45
    111.8882 20.00 406.00 419.93
    111.9056 20.00 417.00 419.03
    111.9230 19.00 375.00 418.62
    111.9405 21.00 429.00 418.58
    111.9579 20.00 411.00 418.84
    111.9754 21.00 426.00 419.37
    111.9928 20.00 403.00 419.77
    112.0102 20.00 386.00 420.85
    112.0277 19.00 376.00 422.22
    112.0451 21.00 453.00 423.92
    112.0625 21.00 427.00 426.01
    112.0800 20.00 398.00 428.57
    112.0974 21.00 437.00 431.16
    112.1149 21.00 425.00 434.94
    112.1323 21.00 437.00 440.12
    112.1497 21.00 457.00 446.83
    112.1672 21.00 437.00 455.60
    112.1846 23.00 552.00 467.14
    112.2020 23.00 507.00 482.35
    112.2195 23.00 511.00 501.65
    112.2369 23.00 543.00 525.78
    112.2543 24.00 561.00 554.69
    112.2718 25.00 625.00 587.59
    112.2892 26.00 671.00 622.56
    112.3066 27.00 705.00 656.33
    112.3241 26.00 652.00 684.55
    112.3415 28.00 779.00 703.00
    112.3590 27.00 724.00 709.13
    112.3764 27.00 736.00 703.31
    112.3938 27.00 735.00 688.32
    112.4113 27.00 708.00 667.72
    112.4287 25.00 628.00 644.70
    112.4461 25.00 648.00 621.21
    112.4636 24.00 590.00 598.38
    112.4810 24.00 589.00 576.59
    112.4985 24.00 574.00 555.90
    112.5159 23.00 538.00 536.96
    112.5333 23.00 548.00 520.47
    112.5507 22.00 491.00 506.80
    112.5682 22.00 485.00 496.11
    112.5856 21.00 445.00 488.58
    112.6031 22.00 479.00 484.34
    112.6205 22.00 486.00 483.42
    112.6379 23.00 531.00 485.86
    112.6554 22.00 470.00 491.61
    112.6728 22.00 487.00 500.51
    112.6902 23.00 518.00 512.14
    112.7077 24.00 559.00 525.68
    112.7251 24.00 558.00 539.93
    112.7426 23.00 546.00 553.11
    112.7600 24.00 588.00 563.39
    112.7774 24.00 568.00 569.38
    112.7949 23.00 545.00 570.61
    112.8123 23.00 530.00 567.80
    112.8297 24.00 589.00 562.41
    112.8472 24.00 589.00 556.19
    112.8646 23.00 512.00 550.65
    112.8820 23.00 546.00 546.95
    112.8995 23.00 513.00 545.71
    112.9169 25.00 618.00 547.05
    112.9344 24.00 556.00 551.04
    112.9518 23.00 552.00 556.86
    112.9692 24.00 570.00 563.19
    112.9867 24.00 576.00 568.10
    113.0041 24.00 569.00 569.44
    113.0216 24.00 569.00 565.62
    113.0390 24.00 568.00 556.33
    113.0564 23.00 541.00 542.61
    113.0739 23.00 515.00 526.24
    113.0913 23.00 534.00 509.13
    113.1087 23.00 512.00 492.76
    113.1262 21.00 443.00 478.10
    113.1436 22.00 490.00 465.64
    113.1610 21.00 449.00 455.52
    113.1785 20.00 408.00 447.57
    113.1959 22.00 464.00 441.59
    113.2133 20.00 406.00 437.20
    113.2308 21.00 425.00 434.19
    113.2482 21.00 428.00 432.40
    113.2656 20.00 412.00 431.74
    113.2831 20.00 409.00 432.18
    113.3005 19.00 376.00 433.75
    113.3180 21.00 422.00 436.50
    113.3354 21.00 440.00 440.46
    113.3528 21.00 457.00 445.55
    113.3703 21.00 442.00 451.56
    113.3877 20.00 415.00 458.03
    113.4051 22.00 503.00 464.29
    113.4226 22.00 481.00 469.45
    113.4400 22.00 485.00 472.67
    113.4575 22.00 490.00 473.35
    113.4749 22.00 492.00 471.44
    113.4923 22.00 465.00 467.33
    113.5098 21.00 461.00 461.70
    113.5272 21.00 449.00 455.23
    113.5446 21.00 453.00 448.51
    113.5621 21.00 441.00 441.96
    113.5795 22.00 470.00 435.87
    113.5969 20.00 419.00 429.82
    113.6144 20.00 413.00 425.24
    113.6318 20.00 398.00 421.36
    113.6492 20.00 398.00 418.17
    113.6667 21.00 423.00 415.59
    113.6841 21.00 421.00 413.48
    113.7016 20.00 381.00 411.83
    113.7190 19.00 353.00 410.39
    113.7364 20.00 409.00 409.36
    113.7539 20.00 414.00 408.54
    113.7713 21.00 440.00 407.90
    113.7887 20.00 402.00 407.40
    113.8062 19.00 365.00 407.02
    113.8236 19.00 377.00 406.75
    113.8411 20.00 407.00 406.59
    113.8585 20.00 390.00 406.55
    113.8759 20.00 398.00 406.59
    113.8933 19.00 372.00 406.72
    113.9108 21.00 428.00 406.93
    113.9282 20.00 408.00 407.19
    113.9457 20.00 399.00 407.43
    113.9631 19.00 350.00 407.62
    113.9806 20.00 395.00 407.68
    113.9980 21.00 428.00 407.59
    114.0154 19.00 359.00 407.04
    114.0328 19.00 380.00 406.73
    114.0503 20.00 407.00 406.36
    114.0677 20.00 400.00 405.98
    114.0852 21.00 440.00 405.64
    114.1026 20.00 405.00 405.33
    114.1200 19.00 356.00 405.11
    114.1375 20.00 419.00 404.98
    114.1549 20.00 381.00 404.86
    114.1723 20.00 402.00 404.89
    114.1898 19.00 379.00 404.99
    114.2072 19.00 378.00 405.17
    114.2246 20.00 407.00 405.43
    114.2421 20.00 383.00 405.80
    114.2595 20.00 409.00 406.30
    114.2770 20.00 413.00 406.65
    114.2944 21.00 424.00 407.55
    114.3118 20.00 394.00 409.36
    114.3293 20.00 415.00 410.88
    114.3467 19.00 369.00 412.75
    114.3641 20.00 402.00 414.98
    114.3816 21.00 434.00 417.52
    114.3990 20.00 396.00 420.22
    114.4165 20.00 419.00 422.85
    114.4339 20.00 389.00 425.08
    114.4513 21.00 428.00 426.59
    114.4688 20.00 415.00 427.14
    114.4862 20.00 409.00 426.67
    114.5036 21.00 461.00 425.32
    114.5211 20.00 407.00 423.35
    114.5385 20.00 402.00 421.08
    114.5559 20.00 410.00 418.77
    114.5734 19.00 377.00 416.62
    114.5908 20.00 391.00 414.77
    114.6083 20.00 392.00 413.28
    114.6257 20.00 400.00 412.15
    114.6431 20.00 407.00 411.37
    114.6606 20.00 398.00 410.94
    114.6780 20.00 418.00 410.73
    114.6954 19.00 379.00 411.12
    114.7129 20.00 385.00 411.23
    114.7303 19.00 377.00 411.70
    114.7477 20.00 394.00 412.37
    114.7652 20.00 384.00 413.24
    114.7826 21.00 440.00 414.33
    114.8001 20.00 408.00 415.65
    114.8175 20.00 405.00 417.17
    114.8349 20.00 413.00 418.89
    114.8524 21.00 443.00 420.73
    114.8698 20.00 416.00 422.61
    114.8872 20.00 397.00 424.41
    114.9047 21.00 432.00 426.08
    114.9221 21.00 432.00 427.63
    114.9395 20.00 411.00 429.18
    114.9570 20.00 406.00 430.96
    114.9744 20.00 407.00 433.25
    114.9919 21.00 453.00 436.40
    115.0093 21.00 433.00 440.74
    115.0267 21.00 449.00 446.51
    115.0442 21.00 443.00 453.79
    115.0616 22.00 475.00 462.45
    115.0790 21.00 461.00 472.04
    115.0965 22.00 478.00 481.70
    115.1139 21.00 443.00 490.23
    115.1313 23.00 530.00 496.29
    115.1488 22.00 465.00 498.74
    115.1662 23.00 535.00 497.16
    115.1836 22.00 500.00 492.01
    115.2011 21.00 459.00 484.34
    115.2185 22.00 482.00 475.40
    115.2359 22.00 482.00 466.29
    115.2534 21.00 422.00 457.80
    115.2708 21.00 421.00 450.50
    115.2883 21.00 425.00 444.60
    115.3057 20.00 409.00 440.16
    115.3231 20.00 394.00 437.14
    115.3406 22.00 467.00 435.44
    115.3580 21.00 450.00 435.01
    115.3755 20.00 414.00 435.81
    115.3929 22.00 478.00 437.88
    115.4103 21.00 458.00 441.45
    115.4278 20.00 418.00 446.27
    115.4452 21.00 428.00 452.49
    115.4626 21.00 443.00 460.03
    115.4801 22.00 481.00 468.54
    115.4975 22.00 478.00 477.46
    115.5150 21.00 443.00 485.91
    115.5324 22.00 480.00 492.89
    115.5498 22.00 496.00 497.50
    115.5673 22.00 493.00 499.15
    115.5847 21.00 441.00 497.70
    115.6021 22.00 482.00 493.41
    115.6196 22.00 478.00 486.86
    115.6370 22.00 474.00 478.80
    115.6544 21.00 461.00 470.07
    115.6719 22.00 472.00 461.40
    115.6893 21.00 445.00 453.36
    115.7067 21.00 427.00 446.29
    115.7242 21.00 435.00 440.36
    115.7416 21.00 448.00 435.52
    115.7591 21.00 442.00 431.80
    115.7765 21.00 426.00 429.03
    115.7939 20.00 402.00 427.10
    115.8114 20.00 389.00 425.89
    115.8288 20.00 403.00 425.35
    115.8462 21.00 447.00 425.40
    115.8637 21.00 443.00 426.01
    115.8811 19.00 380.00 427.16
    115.8985 21.00 422.00 428.78
    115.9160 21.00 454.00 430.78
    115.9334 21.00 421.00 432.98
    115.9509 20.00 417.00 435.21
    115.9683 21.00 440.00 437.02
    115.9857 21.00 448.00 438.16
    116.0032 21.00 426.00 438.43
    116.0206 20.00 419.00 437.80
    116.0380 20.00 393.00 436.42
    116.0555 20.00 388.00 434.56
    116.0729 21.00 430.00 432.56
    116.0903 19.00 380.00 430.72
    116.1078 20.00 393.00 429.31
    116.1252 20.00 419.00 428.48
    116.1426 20.00 418.00 428.33
    116.1601 21.00 432.00 428.87
    116.1775 22.00 476.00 430.01
    116.1950 21.00 455.00 431.57
    116.2124 20.00 419.00 433.32
    116.2298 20.00 411.00 434.89
    116.2473 20.00 411.00 435.93
    116.2647 20.00 417.00 436.13
    116.2821 20.00 417.00 435.39
    116.2996 20.00 407.00 433.80
    116.3170 21.00 422.00 431.62
    116.3344 21.00 437.00 429.14
    116.3519 20.00 397.00 426.63
    116.3693 21.00 429.00 424.29
    116.3868 20.00 382.00 422.22
    116.4042 21.00 433.00 420.50
    116.4216 20.00 405.00 419.12
    116.4391 20.00 400.00 417.85
    116.4565 20.00 412.00 417.09
    116.4740 20.00 388.00 416.95
    116.4914 20.00 418.00 416.69
    116.5088 21.00 421.00 416.63
    116.5263 20.00 400.00 416.75
    116.5437 20.00 418.00 417.08
    116.5611 20.00 401.00 417.61
    116.5786 21.00 446.00 418.37
    116.5960 20.00 408.00 419.39
    116.6134 20.00 413.00 420.69
    116.6309 20.00 385.00 422.29
    116.6483 20.00 411.00 424.18
    116.6657 20.00 395.00 426.30
    116.6832 20.00 398.00 428.59
    116.7006 20.00 405.00 430.90
    116.7180 20.00 417.00 433.08
    116.7355 20.00 416.00 435.00
    116.7529 21.00 442.00 436.50
    116.7704 21.00 447.00 437.45
    116.7878 21.00 433.00 437.74
    116.8052 21.00 449.00 437.28
    116.8227 20.00 398.00 436.09
    116.8401 21.00 446.00 434.16
    116.8575 21.00 435.00 432.00
    116.8750 22.00 464.00 429.70
    116.8924 20.00 407.00 427.57
    116.9098 21.00 441.00 427.32
    116.9273 19.00 365.00 425.68
    116.9447 20.00 412.00 424.37
    116.9622 21.00 422.00 423.40
    116.9796 21.00 422.00 422.73
    116.9970 22.00 470.00 422.49
    117.0145 21.00 438.00 422.35
    117.0319 20.00 409.00 422.43
    117.0493 21.00 428.00 422.72
    117.0668 21.00 440.00 423.23
    117.0842 21.00 433.00 423.96
    117.1016 20.00 402.00 425.30
    117.1191 20.00 402.00 426.61
    117.1365 21.00 445.00 428.32
    117.1540 21.00 446.00 430.48
    117.1714 21.00 448.00 433.20
    117.1888 20.00 419.00 436.54
    117.2063 21.00 433.00 440.57
    117.2237 22.00 470.00 445.26
    117.2411 22.00 479.00 450.52
    117.2586 21.00 456.00 456.16
    117.2760 22.00 467.00 461.83
    117.2934 21.00 439.00 467.10
    117.3109 21.00 433.00 471.37
    117.3283 21.00 458.00 474.22
    117.3458 22.00 485.00 475.23
    117.3632 21.00 444.00 474.36
    117.3806 22.00 471.00 471.94
    117.3981 21.00 441.00 468.54
    117.4155 21.00 431.00 464.75
    117.4330 22.00 471.00 461.11
    117.4504 22.00 478.00 458.00
    117.4678 21.00 426.00 455.67
    117.4853 22.00 469.00 454.28
    117.5027 21.00 444.00 453.90
    117.5201 22.00 466.00 454.58
    117.5376 21.00 442.00 456.39
    117.5550 22.00 482.00 459.43
    117.5724 22.00 479.00 464.23
    117.5899 22.00 486.00 470.43
    117.6073 22.00 478.00 478.70
    117.6247 22.00 485.00 489.49
    117.6422 23.00 534.00 503.26
    117.6596 23.00 547.00 520.37
    117.6770 24.00 554.00 541.01
    117.6945 23.00 551.00 564.97
    117.7119 25.00 619.00 591.49
    117.7293 25.00 622.00 619.18
    117.7468 25.00 645.00 645.94
    117.7642 26.00 701.00 669.29
    117.7817 26.00 674.00 686.88
    117.7991 27.00 703.00 697.34
    117.8165 26.00 691.00 700.29
    117.8340 26.00 693.00 696.08
    117.8514 26.00 698.00 685.36
    117.8689 26.00 657.00 668.99
    117.8863 26.00 665.00 648.23
    117.9037 25.00 611.00 624.72
    117.9212 23.00 548.00 600.31
    117.9386 23.00 535.00 577.81
    117.9560 23.00 543.00 556.34
    117.9735 24.00 553.00 538.31
    117.9909 23.00 525.00 522.86
    118.0083 23.00 523.00 510.64
    118.0258 22.00 493.00 501.48
    118.0432 23.00 516.00 495.13
    118.0606 23.00 520.00 491.38
    118.0781 23.00 528.00 490.02
    118.0955 23.00 507.00 491.07
    118.1130 23.00 519.00 494.13
    118.1304 22.00 502.00 499.28
    118.1478 23.00 535.00 506.54
    118.1653 22.00 488.00 515.68
    118.1827 23.00 518.00 526.38
    118.2001 23.00 514.00 538.13
    118.2176 23.00 535.00 550.18
    118.2350 24.00 586.00 561.72
    118.2524 24.00 563.00 572.07
    118.2699 24.00 571.00 580.78
    118.2873 24.00 569.00 587.88
    118.3048 24.00 560.00 593.67
    118.3222 24.00 588.00 598.60
    118.3396 25.00 643.00 603.10
    118.3571 25.00 607.00 607.47
    118.3745 25.00 604.00 611.88
    118.3919 26.00 651.00 616.15
    118.4094 25.00 617.00 619.67
    118.4268 25.00 616.00 621.36
    118.4443 24.00 590.00 619.98
    118.4617 25.00 618.00 614.63
    118.4791 26.00 654.00 605.27
    118.4966 25.00 627.00 592.71
    118.5140 23.00 550.00 578.36
    118.5314 24.00 573.00 563.68
    118.5489 23.00 551.00 549.97
    118.5663 24.00 560.00 538.19
    118.5837 22.00 475.00 528.98
    118.6012 24.00 587.00 522.74
    118.6186 24.00 569.00 519.81
    118.6360 23.00 542.00 520.42
    118.6535 23.00 525.00 524.68
    118.6709 24.00 560.00 532.93
    118.6883 23.00 544.00 545.38
    118.7058 24.00 584.00 562.42
    118.7232 24.00 596.00 584.00
    118.7406 25.00 625.00 609.66
    118.7581 25.00 633.00 638.44
    118.7755 26.00 674.00 668.47
    118.7930 26.00 686.00 697.26
    118.8104 27.00 746.00 721.76
    118.8278 27.00 710.00 739.21
    118.8453 27.00 752.00 747.86
    118.8627 28.00 784.00 747.51
    118.8801 27.00 730.00 739.31
    118.8976 28.00 768.00 725.15
    118.9150 27.00 725.00 706.98
    118.9325 26.00 669.00 686.45
    118.9499 26.00 652.00 664.78
    118.9673 26.00 684.00 642.78
    118.9848 24.00 592.00 621.07
    119.0022 25.00 625.00 600.15
    119.0197 24.00 576.00 580.51
    119.0371 23.00 551.00 562.58
    119.0545 23.00 551.00 546.76
    119.0720 23.00 522.00 533.28
    119.0894 23.00 551.00 522.31
    119.1068 23.00 523.00 513.96
    119.1243 22.00 500.00 507.88
    119.1417 22.00 485.00 504.86
    119.1591 21.00 455.00 504.43
    119.1766 22.00 493.00 506.66
    119.1940 23.00 510.00 511.37
    119.2114 23.00 508.00 518.05
    119.2289 23.00 552.00 526.88
    119.2463 23.00 543.00 537.19
    119.2638 23.00 548.00 547.43
    119.2812 24.00 566.00 556.67
    119.2986 24.00 592.00 563.64
    119.3161 24.00 579.00 567.24
    119.3335 24.00 568.00 566.90
    119.3509 24.00 583.00 562.68
    119.3684 24.00 554.00 555.20
    119.3858 23.00 543.00 545.47
    119.4032 23.00 540.00 534.58
    119.4207 23.00 523.00 523.45
    119.4381 23.00 524.00 512.76
    119.4556 23.00 531.00 502.89
    119.4730 22.00 506.00 493.95
    119.4904 23.00 518.00 485.92
    119.5079 22.00 475.00 478.73
    119.5253 22.00 471.00 472.30
    119.5427 21.00 455.00 466.57
    119.5602 22.00 475.00 461.50
    119.5776 22.00 463.00 457.07
    119.5950 19.00 377.00 453.20
    119.6125 21.00 432.00 449.73
    119.6299 21.00 433.00 446.95
    119.6473 20.00 414.00 444.62
    119.6648 21.00 431.00 442.69
    119.6822 20.00 407.00 441.08
    119.6997 21.00 439.00 439.62
    119.7171 20.00 415.00 438.55
    119.7345 21.00 439.00 437.85
    119.7520 21.00 424.00 437.20
    119.7694 21.00 442.00 436.75
    119.7868 21.00 456.00 436.52
    119.8043 20.00 416.00 436.52
    119.8217 21.00 457.00 436.49
    119.8391 21.00 450.00 437.08
    119.8566 21.00 422.00 438.03
    119.8740 21.00 441.00 439.34
    119.8915 21.00 444.00 441.06
    119.9089 22.00 479.00 443.16
    119.9263 21.00 427.00 445.58
    119.9438 21.00 424.00 448.21
    119.9612 20.00 389.00 450.82
    119.9786 21.00 425.00 453.14
    119.9961 21.00 454.00 454.85
    120.0135 21.00 435.00 455.70
    120.0310 21.00 435.00 455.54
    120.0484 21.00 443.00 454.44
    120.0658 21.00 438.00 452.62
    120.0832 21.00 437.00 450.37
    120.1007 21.00 458.00 447.97
    120.1181 21.00 424.00 445.65
    120.1356 21.00 451.00 443.57
    120.1530 22.00 464.00 441.82
    120.1704 22.00 473.00 440.45
    120.1879 22.00 465.00 439.55
    120.2053 20.00 414.00 438.95
    120.2227 21.00 437.00 438.66
    120.2402 21.00 427.00 439.42
    120.2576 20.00 394.00 439.68
    120.2751 21.00 438.00 440.16
    120.2925 20.00 393.00 440.85
    120.3099 21.00 432.00 441.63
    120.3274 21.00 429.00 442.83
    120.3448 20.00 416.00 444.85
    120.3622 22.00 464.00 446.64
    120.3797 22.00 475.00 448.95
    120.3971 21.00 423.00 451.74
    120.4145 21.00 453.00 455.10
    120.4320 21.00 457.00 459.16
    120.4494 21.00 440.00 463.99
    120.4669 22.00 493.00 469.70
    120.4843 21.00 454.00 476.37
    120.5017 22.00 478.00 484.08
    120.5192 23.00 531.00 492.87
    120.5366 23.00 518.00 502.69
    120.5540 23.00 538.00 513.38
    120.5715 23.00 551.00 524.52
    120.5889 24.00 564.00 535.40
    120.6064 23.00 527.00 544.96
    120.6238 23.00 537.00 551.97
    120.6412 24.00 577.00 555.32
    120.6587 23.00 512.00 554.49
    120.6761 23.00 508.00 549.66
    120.6935 24.00 564.00 541.51
    120.7110 22.00 486.00 531.67
    120.7284 23.00 541.00 521.00
    120.7458 23.00 542.00 510.65
    120.7633 22.00 499.00 501.24
    120.7807 22.00 467.00 493.19
    120.7981 23.00 528.00 486.72
    120.8156 23.00 531.00 481.84
    120.8330 22.00 469.00 478.47
    120.8505 21.00 458.00 476.43
    120.8679 23.00 515.00 475.76
    120.8853 21.00 459.00 476.19
    120.9027 22.00 497.00 477.74
    120.9202 23.00 510.00 480.48
    120.9376 22.00 500.00 485.31
    120.9551 24.00 582.00 490.87
    120.9725 24.00 569.00 498.17
    120.9899 23.00 515.00 507.51
    121.0074 23.00 520.00 519.15
    121.0248 24.00 558.00 533.54
    121.0423 25.00 601.00 550.36
    121.0597 25.00 606.00 569.73
    121.0771 26.00 652.00 591.31
    121.0946 26.00 677.00 614.46
    121.1120 26.00 664.00 638.14
    121.1294 27.00 708.00 661.19
    121.1469 28.00 776.00 682.42
    121.1643 28.00 767.00 700.82
    121.1817 28.00 761.00 715.73
    121.1992 29.00 823.00 726.72
    121.2166 27.00 745.00 733.31
    121.2340 28.00 803.00 734.68
    121.2515 27.00 753.00 729.91
    121.2689 27.00 735.00 718.53
    121.2863 27.00 731.00 701.02
    121.3038 26.00 688.00 678.82
    121.3212 26.00 696.00 653.90
    121.3387 25.00 644.00 628.28
    121.3561 25.00 622.00 603.65
    121.3735 25.00 618.00 581.21
    121.3910 24.00 570.00 561.68
    121.4084 24.00 594.00 545.29
    121.4258 24.00 554.00 532.25
    121.4433 24.00 590.00 522.26
    121.4607 22.00 489.00 515.08
    121.4782 22.00 496.00 510.39
    121.4956 23.00 541.00 507.94
    121.5130 23.00 519.00 507.51
    121.5305 23.00 534.00 509.95
    121.5479 23.00 523.00 513.14
    121.5653 23.00 548.00 517.93
    121.5828 23.00 524.00 524.23
    121.6002 23.00 547.00 531.88
    121.6177 24.00 555.00 540.71
    121.6351 24.00 568.00 550.48
    121.6525 24.00 579.00 560.97
    121.6700 25.00 635.00 571.95
    121.6874 25.00 642.00 583.24
    121.7048 26.00 657.00 594.65
    121.7223 26.00 673.00 605.89
    121.7397 26.00 667.00 616.55
    121.7571 27.00 706.00 626.05
    121.7746 26.00 693.00 633.83
    121.7920 26.00 690.00 639.38
    121.8094 27.00 713.00 642.36
    121.8269 25.00 645.00 642.43
    121.8443 26.00 688.00 639.24
    121.8618 25.00 639.00 632.49
    121.8792 25.00 629.00 622.17
    121.8966 24.00 600.00 608.80
    121.9140 25.00 602.00 593.27
    121.9315 24.00 578.00 576.79
    121.9489 24.00 599.00 560.42
    121.9664 24.00 582.00 545.05
    121.9838 24.00 571.00 531.24
    122.0012 22.00 498.00 519.30
    122.0187 22.00 486.00 509.35
    122.0361 23.00 542.00 501.31
    122.0536 22.00 505.00 494.73
    122.0710 22.00 506.00 489.97
    122.0884 22.00 480.00 486.55
    122.1059 22.00 481.00 484.27
    122.1233 22.00 480.00 483.01
    122.1407 22.00 490.00 482.69
    122.1582 22.00 479.00 483.29
    122.1756 22.00 463.00 484.84
    122.1930 23.00 512.00 487.43
    122.2105 22.00 483.00 491.22
    122.2279 23.00 518.00 496.38
    122.2453 23.00 510.00 503.17
    122.2628 23.00 552.00 511.80
    122.2802 23.00 541.00 522.52
    122.2977 24.00 559.00 535.47
    122.3151 24.00 589.00 550.72
    122.3325 24.00 583.00 568.11
    122.3500 25.00 610.00 587.23
    122.3674 25.00 619.00 607.36
    122.3848 26.00 679.00 627.54
    122.4023 26.00 673.00 646.52
    122.4197 27.00 704.00 662.75
    122.4372 26.00 661.00 674.56
    122.4546 27.00 707.00 680.29
    122.4720 26.00 654.00 678.90
    122.4895 27.00 720.00 670.32
    122.5069 26.00 676.00 655.61
    122.5243 26.00 669.00 636.54
    122.5418 26.00 658.00 615.19
    122.5592 25.00 606.00 593.23
    122.5766 24.00 579.00 572.11
    122.5941 23.00 546.00 553.11
    122.6115 24.00 573.00 536.48
    122.6289 23.00 507.00 522.48
    122.6464 22.00 485.00 510.99
    122.6638 22.00 495.00 501.81
    122.6813 23.00 538.00 494.14
    122.6987 22.00 497.00 488.71
    122.7161 21.00 451.00 484.73
    122.7336 22.00 491.00 481.99
    122.7510 21.00 439.00 480.35
    122.7684 23.00 515.00 479.72
    122.7859 22.00 506.00 480.09
    122.8033 22.00 495.00 481.49
    122.8207 22.00 495.00 483.99
    122.8382 22.00 482.00 487.64
    122.8556 22.00 487.00 492.49
    122.8730 23.00 519.00 498.49
    122.8905 22.00 486.00 505.49
    122.9079 22.00 506.00 513.20
    122.9253 23.00 551.00 521.08
    122.9428 23.00 541.00 528.48
    122.9602 24.00 562.00 534.52
    122.9777 23.00 534.00 538.40
    122.9951 23.00 542.00 539.53
    123.0126 24.00 553.00 537.68
    123.0300 23.00 551.00 533.09
    123.0474 23.00 511.00 526.35
    123.0648 23.00 535.00 518.21
    123.0823 23.00 515.00 509.45
    123.0997 22.00 494.00 500.59
    123.1172 22.00 494.00 492.35
    123.1346 23.00 525.00 484.93
    123.1520 22.00 485.00 478.47
    123.1695 22.00 505.00 473.00
    123.1869 21.00 421.00 468.77
    123.2044 22.00 463.00 464.82
    123.2218 21.00 449.00 461.82
    123.2392 21.00 424.00 459.39
    123.2567 21.00 445.00 457.41
    123.2741 20.00 412.00 456.36
    123.2915 20.00 417.00 455.04
    123.3090 20.00 410.00 453.67
    123.3264 21.00 445.00 452.75
    123.3438 21.00 432.00 451.96
    123.3613 20.00 416.00 451.28
    123.3787 21.00 445.00 450.68
    123.3961 22.00 480.00 450.15
    123.4136 20.00 416.00 449.68
    123.4310 20.00 402.00 449.27
    123.4485 21.00 435.00 448.92
    123.4659 21.00 442.00 448.63
    123.4833 22.00 476.00 448.40
    123.5008 21.00 423.00 448.22
    123.5182 21.00 442.00 448.10
    123.5356 21.00 448.00 448.03
    123.5531 21.00 443.00 448.00
    123.5705 21.00 450.00 448.01
    123.5879 20.00 398.00 448.05
    123.6054 21.00 433.00 448.12
    123.6228 20.00 418.00 448.22
    123.6403 21.00 426.00 448.35
    123.6577 21.00 450.00 448.52
    123.6751 21.00 462.00 449.55
    123.6926 20.00 399.00 449.82
    123.7100 21.00 440.00 451.40
    123.7274 21.00 442.00 451.80
    123.7449 21.00 448.00 452.26
    123.7623 21.00 439.00 452.78
    123.7797 21.00 458.00 453.36
    123.7972 21.00 461.00 454.00
    123.8146 20.00 403.00 454.70
    123.8320 21.00 449.00 455.41
    123.8495 21.00 426.00 456.25
    123.8669 20.00 390.00 457.17
    123.8844 21.00 431.00 458.17
    123.9018 21.00 430.00 459.29
    123.9192 23.00 507.00 460.07
    123.9367 21.00 444.00 461.54
    123.9541 21.00 426.00 463.25
    123.9715 22.00 470.00 465.27
    123.9890 21.00 454.00 467.68
    124.0064 23.00 528.00 470.59
    124.0238 22.00 463.00 474.12
    124.0413 22.00 497.00 478.42
    124.0587 23.00 510.00 483.64
    124.0761 23.00 526.00 489.93
    124.0936 23.00 521.00 497.40
    124.1110 23.00 514.00 506.10
    124.1285 23.00 507.00 515.92
    124.1459 22.00 498.00 526.68
    124.1633 23.00 528.00 537.96
    124.1808 24.00 559.00 549.12
    124.1982 24.00 587.00 559.32
    124.2156 24.00 554.00 567.56
    124.2331 24.00 597.00 572.92
    124.2505 23.00 550.00 574.83
    124.2679 24.00 561.00 573.26
    124.2854 24.00 553.00 568.76
    124.3028 23.00 526.00 562.24
    124.3203 23.00 532.00 554.68
    124.3377 23.00 528.00 547.02
    124.3551 24.00 558.00 540.05
    124.3726 23.00 529.00 534.27
    124.3900 22.00 506.00 530.12
    124.4074 23.00 520.00 527.89
    124.4249 23.00 512.00 527.81
    124.4423 23.00 526.00 530.08
    124.4597 24.00 556.00 534.71
    124.4772 24.00 594.00 542.42
    124.4946 24.00 582.00 553.33
    124.5121 24.00 597.00 567.70
    124.5295 25.00 631.00 585.81
    124.5469 25.00 603.00 607.69
    124.5644 25.00 634.00 633.05
    124.5818 26.00 702.00 661.18
    124.5992 27.00 712.00 690.82
    124.6167 27.00 722.00 720.02
    124.6341 27.00 744.00 746.21
    124.6516 27.00 732.00 766.77
    124.6690 27.00 723.00 779.34
    124.6864 29.00 814.00 782.68
    124.7039 29.00 828.00 776.93
    124.7213 28.00 764.00 763.47
    124.7387 27.00 719.00 744.30
    124.7562 26.00 702.00 721.55
    124.7736 26.00 696.00 696.95
    124.7911 25.00 626.00 672.00
    124.8085 26.00 663.00 647.77
    124.8259 25.00 638.00 625.28
    124.8434 25.00 635.00 604.59
    124.8608 24.00 562.00 586.25
    124.8782 23.00 540.00 570.42
    124.8957 24.00 553.00 557.10
    124.9131 23.00 537.00 547.97
    124.9305 23.00 544.00 539.36
    124.9480 24.00 568.00 532.83
    124.9654 23.00 527.00 528.24
    124.9828 24.00 563.00 525.47
    125.0003 23.00 518.00 524.68
    125.0177 23.00 512.00 525.39
    125.0351 23.00 543.00 527.86
    125.0526 23.00 545.00 532.12
    125.0700 23.00 535.00 538.22
    125.0874 25.00 601.00 546.14
    125.1049 24.00 594.00 555.80
    125.1223 24.00 586.00 566.89
    125.1398 24.00 577.00 578.93
    125.1572 25.00 626.00 591.22
    125.1746 24.00 594.00 602.79
    125.1921 25.00 643.00 612.58
    125.2095 24.00 568.00 619.60
    125.2269 24.00 592.00 623.14
    125.2444 24.00 597.00 622.97
    125.2618 24.00 593.00 619.34
    125.2793 25.00 629.00 612.82
    125.2967 24.00 595.00 604.16
    125.3141 25.00 616.00 594.08
    125.3316 24.00 580.00 583.18
    125.3490 24.00 576.00 572.01
    125.3664 24.00 561.00 560.99
    125.3839 23.00 546.00 550.52
    125.4013 23.00 534.00 540.92
    125.4187 23.00 518.00 532.40
    125.4362 23.00 529.00 525.06
    125.4536 22.00 502.00 518.95
    125.4710 23.00 512.00 514.02
    125.4885 22.00 499.00 510.19
    125.5059 22.00 498.00 507.37
    125.5234 23.00 523.00 505.46
    125.5408 22.00 492.00 504.39
    125.5582 22.00 500.00 504.10
    125.5757 22.00 485.00 504.57
    125.5931 23.00 510.00 505.80
    125.6105 23.00 514.00 507.86
    125.6280 22.00 490.00 510.87
    125.6454 23.00 520.00 515.00
    125.6628 23.00 537.00 520.71
    125.6803 24.00 554.00 527.93
    125.6977 23.00 552.00 537.22
    125.7152 23.00 551.00 548.96
    125.7326 24.00 571.00 563.23
    125.7500 25.00 603.00 580.84
    125.7675 24.00 595.00 601.61
    125.7849 25.00 650.00 625.31
    125.8023 28.00 765.00 651.26
    125.8198 27.00 720.00 678.35
    125.8372 26.00 694.00 704.84
    125.8546 28.00 796.00 728.57
    125.8721 26.00 698.00 747.15
    125.8895 27.00 749.00 758.52
    125.9070 28.00 769.00 761.55
    125.9244 27.00 725.00 756.31
    125.9418 27.00 747.00 743.89
    125.9593 27.00 726.00 726.03
    125.9767 26.00 657.00 704.59
    125.9941 26.00 688.00 681.23
    126.0116 27.00 712.00 657.46
    126.0290 25.00 641.00 634.40
    126.0464 25.00 609.00 612.95
    126.0639 25.00 603.00 593.71
    126.0813 25.00 607.00 576.96
    126.0987 24.00 582.00 562.74
    126.1162 23.00 539.00 550.96
    126.1336 24.00 577.00 541.48
    126.1511 24.00 555.00 533.95
    126.1685 23.00 531.00 528.34
    126.1859 23.00 544.00 523.70
    126.2034 23.00 543.00 521.23
    126.2208 22.00 503.00 520.14
    126.2382 23.00 511.00 520.41
    126.2557 23.00 534.00 522.03
    126.2731 23.00 529.00 525.05
    126.2906 22.00 490.00 529.41
    126.3080 24.00 573.00 535.40
    126.3254 23.00 538.00 542.88
    126.3429 24.00 575.00 551.74
    126.3603 23.00 552.00 561.73
    126.3777 24.00 571.00 572.41
    126.3952 24.00 577.00 583.11
    126.4126 24.00 584.00 593.03
    126.4300 26.00 652.00 601.26
    126.4475 25.00 602.00 606.99
    126.4649 24.00 591.00 609.70
    126.4824 25.00 624.00 609.27
    126.4998 24.00 571.00 605.97
    126.5172 24.00 562.00 600.34
    126.5347 25.00 623.00 593.08
    126.5521 23.00 545.00 584.86
    126.5695 25.00 615.00 576.28
    126.5870 25.00 603.00 567.78
    126.6044 24.00 589.00 559.61
    126.6218 22.00 487.00 551.90
    126.6393 23.00 523.00 544.64
    126.6567 24.00 557.00 537.76
    126.6741 23.00 523.00 531.17
    126.6916 24.00 553.00 525.21
    126.7090 23.00 526.00 519.18
    126.7264 23.00 527.00 513.58
    126.7439 22.00 499.00 508.10
    126.7613 22.00 487.00 503.45
    126.7788 22.00 489.00 499.31
    126.7962 22.00 470.00 495.69
    126.8136 22.00 471.00 492.58
    126.8311 22.00 495.00 489.94
    126.8485 22.00 502.00 487.72
    126.8659 22.00 506.00 485.82
    126.8834 22.00 482.00 484.36
    126.9008 22.00 476.00 483.22
    126.9182 22.00 497.00 482.39
    126.9357 22.00 489.00 481.85
    126.9531 22.00 465.00 481.59
    126.9706 22.00 467.00 481.59
    126.9880 21.00 444.00 481.83
    127.0054 21.00 433.00 482.30
    127.0229 21.00 421.00 482.95
    127.0403 22.00 476.00 483.76
    127.0577 23.00 511.00 484.64
    127.0752 21.00 455.00 485.55
    127.0926 22.00 482.00 486.42
    127.1100 22.00 482.00 487.17
    127.1275 22.00 491.00 487.80
    127.1449 21.00 448.00 488.28
    127.1624 22.00 469.00 488.61
    127.1798 22.00 465.00 488.78
    127.1972 22.00 464.00 488.77
    127.2147 22.00 493.00 488.54
    127.2321 22.00 479.00 488.07
    127.2495 23.00 515.00 487.71
    127.2670 22.00 463.00 486.83
    127.2844 22.00 503.00 485.80
    127.3018 22.00 480.00 484.68
    127.3193 22.00 475.00 483.55
    127.3367 22.00 471.00 482.73
    127.3542 21.00 451.00 481.73
    127.3716 21.00 443.00 480.86
    127.3890 20.00 418.00 480.11
    127.4065 21.00 437.00 479.50
    127.4239 21.00 457.00 479.20
    127.4413 22.00 470.00 478.26
    127.4588 21.00 453.00 478.07
    127.4762 21.00 458.00 478.00
    127.4936 22.00 503.00 478.02
    127.5111 22.00 463.00 478.14
    127.5285 21.00 446.00 478.25
    127.5460 22.00 480.00 478.54
    127.5634 22.00 473.00 478.90
    127.5808 21.00 462.00 479.32
    127.5983 22.00 464.00 479.78
    127.6157 22.00 470.00 480.27
    127.6331 21.00 459.00 480.76
    127.6506 21.00 437.00 481.22
    127.6680 21.00 434.00 481.64
    127.6854 22.00 467.00 482.00
    127.7029 21.00 454.00 482.30
    127.7203 22.00 482.00 482.55
    127.7377 21.00 459.00 482.77
    127.7552 22.00 471.00 483.01
    127.7726 23.00 507.00 483.28
    127.7901 22.00 491.00 483.62
    127.8075 21.00 461.00 484.05
    127.8249 21.00 440.00 484.59
    127.8424 22.00 465.00 485.25
    127.8598 21.00 448.00 486.04
    127.8772 22.00 474.00 486.96
    127.8947 21.00 443.00 488.01
    127.9121 21.00 458.00 489.21
    127.9295 24.00 560.00 490.57
    127.9470 22.00 485.00 492.12
    127.9644 22.00 481.00 493.88
    127.9818 22.00 494.00 495.92
    127.9993 23.00 507.00 499.48
    128.0167 22.00 473.00 502.04
    128.0342 23.00 519.00 505.46
    128.0516 22.00 483.00 509.59
    128.0690 23.00 524.00 514.58
    128.0865 24.00 575.00 520.82
    128.1039 24.00 570.00 528.11
    128.1214 24.00 573.00 536.91
    128.1388 24.00 553.00 547.28
    128.1562 24.00 553.00 559.29
    128.1736 24.00 586.00 572.85
    128.1911 25.00 639.00 587.66
    128.2085 26.00 676.00 603.24
    128.2260 25.00 621.00 618.74
    128.2434 26.00 702.00 633.29
    128.2608 25.00 648.00 645.71
    128.2783 26.00 685.00 655.01
    128.2957 26.00 666.00 660.47
    128.3131 26.00 655.00 661.80
    128.3306 26.00 658.00 659.12
    128.3480 26.00 683.00 652.86
    128.3654 26.00 651.00 643.62
    128.3829 25.00 628.00 632.15
    128.4003 25.00 638.00 619.31
    128.4178 25.00 633.00 605.90
    128.4352 25.00 625.00 592.67
    128.4526 25.00 613.00 580.22
    128.4701 24.00 596.00 568.95
    128.4875 24.00 574.00 559.43
    128.5049 24.00 585.00 551.08
    128.5224 24.00 570.00 544.25
    128.5398 24.00 557.00 538.91
    128.5572 24.00 564.00 534.85
    128.5747 23.00 540.00 532.00
    128.5921 24.00 556.00 530.26
    128.6096 24.00 560.00 529.51
    128.6270 24.00 572.00 529.71
    128.6444 23.00 542.00 530.80
    128.6619 23.00 535.00 532.79
    128.6793 23.00 523.00 535.69
    128.6967 24.00 555.00 539.59
    128.7142 24.00 553.00 544.54
    128.7316 24.00 582.00 550.61
    128.7491 24.00 560.00 557.85
    128.7665 23.00 550.00 566.30
    128.7839 24.00 594.00 575.92
    128.8014 25.00 601.00 586.59
    128.8188 24.00 590.00 598.22
    128.8362 26.00 683.00 610.59
    128.8537 26.00 698.00 623.46
    128.8711 26.00 659.00 636.68
    128.8885 26.00 696.00 650.14
    128.9060 27.00 720.00 663.84
    128.9234 26.00 694.00 677.78
    128.9408 27.00 717.00 691.98
    128.9583 27.00 729.00 706.28
    128.9757 27.00 746.00 720.32
    128.9931 27.00 756.00 733.48
    129.0106 27.00 729.00 744.92
    129.0280 27.00 756.00 753.67
    129.0455 28.00 770.00 758.83
    129.0629 27.00 740.00 759.80
    129.0803 27.00 731.00 756.39
    129.0978 27.00 746.00 748.71
    129.1152 26.00 692.00 737.18
    129.1326 27.00 723.00 722.43
    129.1501 27.00 732.00 705.27
    129.1675 26.00 664.00 686.64
    129.1849 26.00 665.00 667.55
    129.2024 25.00 608.00 648.88
    129.2198 25.00 627.00 631.40
    129.2372 25.00 623.00 615.51
    129.2547 25.00 604.00 601.58
    129.2721 25.00 619.00 589.71
    129.2896 25.00 612.00 579.97
    129.3070 24.00 568.00 572.28
    129.3244 24.00 577.00 566.56
    129.3419 23.00 551.00 562.68
    129.3593 23.00 548.00 560.57
    129.3767 24.00 567.00 560.14
    129.3942 24.00 557.00 561.35
    129.4116 25.00 622.00 564.15
    129.4291 25.00 619.00 568.51
    129.4465 24.00 576.00 574.36
    129.4639 24.00 576.00 581.59
    129.4814 24.00 584.00 590.00
    129.4988 24.00 558.00 599.32
    129.5162 25.00 625.00 609.15
    129.5337 25.00 638.00 619.03
    129.5511 26.00 658.00 628.44
    129.5685 25.00 650.00 636.88
    129.5860 24.00 569.00 643.92
    129.6034 26.00 679.00 649.22
    129.6208 24.00 600.00 652.49
    129.6383 26.00 665.00 653.58
    129.6557 26.00 664.00 652.43
    129.6732 25.00 631.00 649.10
    129.6906 25.00 640.00 643.76
    129.7080 25.00 604.00 636.66
    129.7255 25.00 601.00 628.12
    129.7429 25.00 605.00 618.49
    129.7603 23.00 532.00 608.19
    129.7778 24.00 570.00 597.63
    129.7952 25.00 606.00 587.20
    129.8127 23.00 548.00 577.23
    129.8301 24.00 583.00 569.21
    129.8475 24.00 569.00 560.89
    129.8649 23.00 551.00 553.56
    129.8824 24.00 570.00 547.25
    129.8998 23.00 525.00 541.64
    129.9173 24.00 557.00 537.31
    129.9347 24.00 555.00 533.87
    129.9521 23.00 527.00 531.24
    129.9696 23.00 521.00 529.21
    129.9870 23.00 545.00 528.74
    130.0044 22.00 504.00 528.19
    130.0219 23.00 510.00 528.20
_pd_proc_info_data_reduction     ?
_pd_proc_info_excluded_regions     ?
_pd_proc_ls_background_function     'Legendre polynoms'
_pd_proc_ls_pref_orient_corr     ?
_pd_proc_ls_prof_R_factor     0.0453
_pd_proc_ls_prof_wR_factor     0.0593
_pd_proc_ls_prof_wR_expected     0.0336
_pd_proc_ls_profile_function     'pseudo-Voigt'
_pd_proc_ls_special_details     ?
loop_
    _pd_proc_point_id
    1
    2
    3
    4
    5
    6
    7
    8
    9
    10
    11
    12
    13
    14
    15
    16
    17
    18
    19
    20
    21
    22
    23
    24
    25
    26
    27
    28
    29
    30
    31
    32
    33
    34
    35
    36
    37
    38
    39
    40
    41
    42
    43
    44
    45
    46
    47
    48
    49
    50
    51
    52
    53
    54
    55
    56
    57
    58
    59
    60
    61
    62
    63
    64
    65
    66
    67
    68
    69
    70
    71
    72
    73
    74
    75
    76
    77
    78
    79
    80
    81
    82
    83
    84
    85
    86
    87
    88
    89
    90
    91
    92
    93
    94
    95
    96
    97
    98
    99
    100
    101
    102
    103
    104
    105
    106
    107
    108
    109
    110
    111
    112
    113
    114
    115
    116
    117
    118
    119
    120
    121
    122
    123
    124
    125
    126
    127
    128
    129
    130
    131
    132
    133
    134
    135
    136
    137
    138
    139
    140
    141
    142
    143
    144
    145
    146
    147
    148
    149
    150
    151
    152
    153
    154
    155
    156
    157
    158
    159
    160
    161
    162
    163
    164
    165
    166
    167
    168
    169
    170
    171
    172
    173
    174
    175
    176
    177
    178
    179
    180
    181
    182
    183
    184
    185
    186
    187
    188
    189
    190
    191
    192
    193
    194
    195
    196
    197
    198
    199
    200
    201
    202
    203
    204
    205
    206
    207
    208
    209
    210
    211
    212
    213
    214
    215
    216
    217
    218
    219
    220
    221
    222
    223
    224
    225
    226
    227
    228
    229
    230
    231
    232
    233
    234
    235
    236
    237
    238
    239
    240
    241
    242
    243
    244
    245
    246
    247
    248
    249
    250
    251
    252
    253
    254
    255
    256
    257
    258
    259
    260
    261
    262
    263
    264
    265
    266
    267
    268
    269
    270
    271
    272
    273
    274
    275
    276
    277
    278
    279
    280
    281
    282
    283
    284
    285
    286
    287
    288
    289
    290
    291
    292
    293
    294
    295
    296
    297
    298
    299
    300
    301
    302
    303
    304
    305
    306
    307
    308
    309
    310
    311
    312
    313
    314
    315
    316
    317
    318
    319
    320
    321
    322
    323
    324
    325
    326
    327
    328
    329
    330
    331
    332
    333
    334
    335
    336
    337
    338
    339
    340
    341
    342
    343
    344
    345
    346
    347
    348
    349
    350
    351
    352
    353
    354
    355
    356
    357
    358
    359
    360
    361
    362
    363
    364
    365
    366
    367
    368
    369
    370
    371
    372
    373
    374
    375
    376
    377
    378
    379
    380
    381
    382
    383
    384
    385
    386
    387
    388
    389
    390
    391
    392
    393
    394
    395
    396
    397
    398
    399
    400
    401
    402
    403
    404
    405
    406
    407
    408
    409
    410
    411
    412
    413
    414
    415
    416
    417
    418
    419
    420
    421
    422
    423
    424
    425
    426
    427
    428
    429
    430
    431
    432
    433
    434
    435
    436
    437
    438
    439
    440
    441
    442
    443
    444
    445
    446
    447
    448
    449
    450
    451
    452
    453
    454
    455
    456
    457
    458
    459
    460
    461
    462
    463
    464
    465
    466
    467
    468
    469
    470
    471
    472
    473
    474
    475
    476
    477
    478
    479
    480
    481
    482
    483
    484
    485
    486
    487
    488
    489
    490
    491
    492
    493
    494
    495
    496
    497
    498
    499
    500
    501
    502
    503
    504
    505
    506
    507
    508
    509
    510
    511
    512
    513
    514
    515
    516
    517
    518
    519
    520
    521
    522
    523
    524
    525
    526
    527
    528
    529
    530
    531
    532
    533
    534
    535
    536
    537
    538
    539
    540
    541
    542
    543
    544
    545
    546
    547
    548
    549
    550
    551
    552
    553
    554
    555
    556
    557
    558
    559
    560
    561
    562
    563
    564
    565
    566
    567
    568
    569
    570
    571
    572
    573
    574
    575
    576
    577
    578
    579
    580
    581
    582
    583
    584
    585
    586
    587
    588
    589
    590
    591
    592
    593
    594
    595
    596
    597
    598
    599
    600
    601
    602
    603
    604
    605
    606
    607
    608
    609
    610
    611
    612
    613
    614
    615
    616
    617
    618
    619
    620
    621
    622
    623
    624
    625
    626
    627
    628
    629
    630
    631
    632
    633
    634
    635
    636
    637
    638
    639
    640
    641
    642
    643
    644
    645
    646
    647
    648
    649
    650
    651
    652
    653
    654
    655
    656
    657
    658
    659
    660
    661
    662
    663
    664
    665
    666
    667
    668
    669
    670
    671
    672
    673
    674
    675
    676
    677
    678
    679
    680
    681
    682
    683
    684
    685
    686
    687
    688
    689
    690
    691
    692
    693
    694
    695
    696
    697
    698
    699
    700
    701
    702
    703
    704
    705
    706
    707
    708
    709
    710
    711
    712
    713
    714
    715
    716
    717
    718
    719
    720
    721
    722
    723
    724
    725
    726
    727
    728
    729
    730
    731
    732
    733
    734
    735
    736
    737
    738
    739
    740
    741
    742
    743
    744
    745
    746
    747
    748
    749
    750
    751
    752
    753
    754
    755
    756
    757
    758
    759
    760
    761
    762
    763
    764
    765
    766
    767
    768
    769
    770
    771
    772
    773
    774
    775
    776
    777
    778
    779
    780
    781
    782
    783
    784
    785
    786
    787
    788
    789
    790
    791
    792
    793
    794
    795
    796
    797
    798
    799
    800
    801
    802
    803
    804
    805
    806
    807
    808
    809
    810
    811
    812
    813
    814
    815
    816
    817
    818
    819
    820
    821
    822
    823
    824
    825
    826
    827
    828
    829
    830
    831
    832
    833
    834
    835
    836
    837
    838
    839
    840
    841
    842
    843
    844
    845
    846
    847
    848
    849
    850
    851
    852
    853
    854
    855
    856
    857
    858
    859
    860
    861
    862
    863
    864
    865
    866
    867
    868
    869
    870
    871
    872
    873
    874
    875
    876
    877
    878
    879
    880
    881
    882
    883
    884
    885
    886
    887
    888
    889
    890
    891
    892
    893
    894
    895
    896
    897
    898
    899
    900
    901
    902
    903
    904
    905
    906
    907
    908
    909
    910
    911
    912
    913
    914
    915
    916
    917
    918
    919
    920
    921
    922
    923
    924
    925
    926
    927
    928
    929
    930
    931
    932
    933
    934
    935
    936
    937
    938
    939
    940
    941
    942
    943
    944
    945
    946
    947
    948
    949
    950
    951
    952
    953
    954
    955
    956
    957
    958
    959
    960
    961
    962
    963
    964
    965
    966
    967
    968
    969
    970
    971
    972
    973
    974
    975
    976
    977
    978
    979
    980
    981
    982
    983
    984
    985
    986
    987
    988
    989
    990
    991
    992
    993
    994
    995
    996
    997
    998
    999
    1000
    1001
    1002
    1003
    1004
    1005
    1006
    1007
    1008
    1009
    1010
    1011
    1012
    1013
    1014
    1015
    1016
    1017
    1018
    1019
    1020
    1021
    1022
    1023
    1024
    1025
    1026
    1027
    1028
    1029
    1030
    1031
    1032
    1033
    1034
    1035
    1036
    1037
    1038
    1039
    1040
    1041
    1042
    1043
    1044
    1045
    1046
    1047
    1048
    1049
    1050
    1051
    1052
    1053
    1054
    1055
    1056
    1057
    1058
    1059
    1060
    1061
    1062
    1063
    1064
    1065
    1066
    1067
    1068
    1069
    1070
    1071
    1072
    1073
    1074
    1075
    1076
    1077
    1078
    1079
    1080
    1081
    1082
    1083
    1084
    1085
    1086
    1087
    1088
    1089
    1090
    1091
    1092
    1093
    1094
    1095
    1096
    1097
    1098
    1099
    1100
    1101
    1102
    1103
    1104
    1105
    1106
    1107
    1108
    1109
    1110
    1111
    1112
    1113
    1114
    1115
    1116
    1117
    1118
    1119
    1120
    1121
    1122
    1123
    1124
    1125
    1126
    1127
    1128
    1129
    1130
    1131
    1132
    1133
    1134
    1135
    1136
    1137
    1138
    1139
    1140
    1141
    1142
    1143
    1144
    1145
    1146
    1147
    1148
    1149
    1150
    1151
    1152
    1153
    1154
    1155
    1156
    1157
    1158
    1159
    1160
    1161
    1162
    1163
    1164
    1165
    1166
    1167
    1168
    1169
    1170
    1171
    1172
    1173
    1174
    1175
    1176
    1177
    1178
    1179
    1180
    1181
    1182
    1183
    1184
    1185
    1186
    1187
    1188
    1189
    1190
    1191
    1192
    1193
    1194
    1195
    1196
    1197
    1198
    1199
    1200
    1201
    1202
    1203
    1204
    1205
    1206
    1207
    1208
    1209
    1210
    1211
    1212
    1213
    1214
    1215
    1216
    1217
    1218
    1219
    1220
    1221
    1222
    1223
    1224
    1225
    1226
    1227
    1228
    1229
    1230
    1231
    1232
    1233
    1234
    1235
    1236
    1237
    1238
    1239
    1240
    1241
    1242
    1243
    1244
    1245
    1246
    1247
    1248
    1249
    1250
    1251
    1252
    1253
    1254
    1255
    1256
    1257
    1258
    1259
    1260
    1261
    1262
    1263
    1264
    1265
    1266
    1267
    1268
    1269
    1270
    1271
    1272
    1273
    1274
    1275
    1276
    1277
    1278
    1279
    1280
    1281
    1282
    1283
    1284
    1285
    1286
    1287
    1288
    1289
    1290
    1291
    1292
    1293
    1294
    1295
    1296
    1297
    1298
    1299
    1300
    1301
    1302
    1303
    1304
    1305
    1306
    1307
    1308
    1309
    1310
    1311
    1312
    1313
    1314
    1315
    1316
    1317
    1318
    1319
    1320
    1321
    1322
    1323
    1324
    1325
    1326
    1327
    1328
    1329
    1330
    1331
    1332
    1333
    1334
    1335
    1336
    1337
    1338
    1339
    1340
    1341
    1342
    1343
    1344
    1345
    1346
    1347
    1348
    1349
    1350
    1351
    1352
    1353
    1354
    1355
    1356
    1357
    1358
    1359
    1360
    1361
    1362
    1363
    1364
    1365
    1366
    1367
    1368
    1369
    1370
    1371
    1372
    1373
    1374
    1375
    1376
    1377
    1378
    1379
    1380
    1381
    1382
    1383
    1384
    1385
    1386
    1387
    1388
    1389
    1390
    1391
    1392
    1393
    1394
    1395
    1396
    1397
    1398
    1399
    1400
    1401
    1402
    1403
    1404
    1405
    1406
    1407
    1408
    1409
    1410
    1411
    1412
    1413
    1414
    1415
    1416
    1417
    1418
    1419
    1420
    1421
    1422
    1423
    1424
    1425
    1426
    1427
    1428
    1429
    1430
    1431
    1432
    1433
    1434
    1435
    1436
    1437
    1438
    1439
    1440
    1441
    1442
    1443
    1444
    1445
    1446
    1447
    1448
    1449
    1450
    1451
    1452
    1453
    1454
    1455
    1456
    1457
    1458
    1459
    1460
    1461
    1462
    1463
    1464
    1465
    1466
    1467
    1468
    1469
    1470
    1471
    1472
    1473
    1474
    1475
    1476
    1477
    1478
    1479
    1480
    1481
    1482
    1483
    1484
    1485
    1486
    1487
    1488
    1489
    1490
    1491
    1492
    1493
    1494
    1495
    1496
    1497
    1498
    1499
    1500
    1501
    1502
    1503
    1504
    1505
    1506
    1507
    1508
    1509
    1510
    1511
    1512
    1513
    1514
    1515
    1516
    1517
    1518
    1519
    1520
    1521
    1522
    1523
    1524
    1525
    1526
    1527
    1528
    1529
    1530
    1531
    1532
    1533
    1534
    1535
    1536
    1537
    1538
    1539
    1540
    1541
    1542
    1543
    1544
    1545
    1546
    1547
    1548
    1549
    1550
    1551
    1552
    1553
    1554
    1555
    1556
    1557
    1558
    1559
    1560
    1561
    1562
    1563
    1564
    1565
    1566
    1567
    1568
    1569
    1570
    1571
    1572
    1573
    1574
    1575
    1576
    1577
    1578
    1579
    1580
    1581
    1582
    1583
    1584
    1585
    1586
    1587
    1588
    1589
    1590
    1591
    1592
    1593
    1594
    1595
    1596
    1597
    1598
    1599
    1600
    1601
    1602
    1603
    1604
    1605
    1606
    1607
    1608
    1609
    1610
    1611
    1612
    1613
    1614
    1615
    1616
    1617
    1618
    1619
    1620
    1621
    1622
    1623
    1624
    1625
    1626
    1627
    1628
    1629
    1630
    1631
    1632
    1633
    1634
    1635
    1636
    1637
    1638
    1639
    1640
    1641
    1642
    1643
    1644
    1645
    1646
    1647
    1648
    1649
    1650
    1651
    1652
    1653
    1654
    1655
    1656
    1657
    1658
    1659
    1660
    1661
    1662
    1663
    1664
    1665
    1666
    1667
    1668
    1669
    1670
    1671
    1672
    1673
    1674
    1675
    1676
    1677
    1678
    1679
    1680
    1681
    1682
    1683
    1684
    1685
    1686
    1687
    1688
    1689
    1690
    1691
    1692
    1693
    1694
    1695
    1696
    1697
    1698
    1699
    1700
    1701
    1702
    1703
    1704
    1705
    1706
    1707
    1708
    1709
    1710
    1711
    1712
    1713
    1714
    1715
    1716
    1717
    1718
    1719
    1720
    1721
    1722
    1723
    1724
    1725
    1726
    1727
    1728
    1729
    1730
    1731
    1732
    1733
    1734
    1735
    1736
    1737
    1738
    1739
    1740
    1741
    1742
    1743
    1744
    1745
    1746
    1747
    1748
    1749
    1750
    1751
    1752
    1753
    1754
    1755
    1756
    1757
    1758
    1759
    1760
    1761
    1762
    1763
    1764
    1765
    1766
    1767
    1768
    1769
    1770
    1771
    1772
    1773
    1774
    1775
    1776
    1777
    1778
    1779
    1780
    1781
    1782
    1783
    1784
    1785
    1786
    1787
    1788
    1789
    1790
    1791
    1792
    1793
    1794
    1795
    1796
    1797
    1798
    1799
    1800
    1801
    1802
    1803
    1804
    1805
    1806
    1807
    1808
    1809
    1810
    1811
    1812
    1813
    1814
    1815
    1816
    1817
    1818
    1819
    1820
    1821
    1822
    1823
    1824
    1825
    1826
    1827
    1828
    1829
    1830
    1831
    1832
    1833
    1834
    1835
    1836
    1837
    1838
    1839
    1840
    1841
    1842
    1843
    1844
    1845
    1846
    1847
    1848
    1849
    1850
    1851
    1852
    1853
    1854
    1855
    1856
    1857
    1858
    1859
    1860
    1861
    1862
    1863
    1864
    1865
    1866
    1867
    1868
    1869
    1870
    1871
    1872
    1873
    1874
    1875
    1876
    1877
    1878
    1879
    1880
    1881
    1882
    1883
    1884
    1885
    1886
    1887
    1888
    1889
    1890
    1891
    1892
    1893
    1894
    1895
    1896
    1897
    1898
    1899
    1900
    1901
    1902
    1903
    1904
    1905
    1906
    1907
    1908
    1909
    1910
    1911
    1912
    1913
    1914
    1915
    1916
    1917
    1918
    1919
    1920
    1921
    1922
    1923
    1924
    1925
    1926
    1927
    1928
    1929
    1930
    1931
    1932
    1933
    1934
    1935
    1936
    1937
    1938
    1939
    1940
    1941
    1942
    1943
    1944
    1945
    1946
    1947
    1948
    1949
    1950
    1951
    1952
    1953
    1954
    1955
    1956
    1957
    1958
    1959
    1960
    1961
    1962
    1963
    1964
    1965
    1966
    1967
    1968
    1969
    1970
    1971
    1972
    1973
    1974
    1975
    1976
    1977
    1978
    1979
    1980
    1981
    1982
    1983
    1984
    1985
    1986
    1987
    1988
    1989
    1990
    1991
    1992
    1993
    1994
    1995
    1996
    1997
    1998
    1999
    2000
    2001
    2002
    2003
    2004
    2005
    2006
    2007
    2008
    2009
    2010
    2011
    2012
    2013
    2014
    2015
    2016
    2017
    2018
    2019
    2020
    2021
    2022
    2023
    2024
    2025
    2026
    2027
    2028
    2029
    2030
    2031
    2032
    2033
    2034
    2035
    2036
    2037
    2038
    2039
    2040
    2041
    2042
    2043
    2044
    2045
    2046
    2047
    2048
    2049
    2050
    2051
    2052
    2053
    2054
    2055
    2056
    2057
    2058
    2059
    2060
    2061
    2062
    2063
    2064
    2065
    2066
    2067
    2068
    2069
    2070
    2071
    2072
    2073
    2074
    2075
    2076
    2077
    2078
    2079
    2080
    2081
    2082
    2083
    2084
    2085
    2086
    2087
    2088
    2089
    2090
    2091
    2092
    2093
    2094
    2095
    2096
    2097
    2098
    2099
    2100
    2101
    2102
    2103
    2104
    2105
    2106
    2107
    2108
    2109
    2110
    2111
    2112
    2113
    2114
    2115
    2116
    2117
    2118
    2119
    2120
    2121
    2122
    2123
    2124
    2125
    2126
    2127
    2128
    2129
    2130
    2131
    2132
    2133
    2134
    2135
    2136
    2137
    2138
    2139
    2140
    2141
    2142
    2143
    2144
    2145
    2146
    2147
    2148
    2149
    2150
    2151
    2152
    2153
    2154
    2155
    2156
    2157
    2158
    2159
    2160
    2161
    2162
    2163
    2164
    2165
    2166
    2167
    2168
    2169
    2170
    2171
    2172
    2173
    2174
    2175
    2176
    2177
    2178
    2179
    2180
    2181
    2182
    2183
    2184
    2185
    2186
    2187
    2188
    2189
    2190
    2191
    2192
    2193
    2194
    2195
    2196
    2197
    2198
    2199
    2200
    2201
    2202
    2203
    2204
    2205
    2206
    2207
    2208
    2209
    2210
    2211
    2212
    2213
    2214
    2215
    2216
    2217
    2218
    2219
    2220
    2221
    2222
    2223
    2224
    2225
    2226
    2227
    2228
    2229
    2230
    2231
    2232
    2233
    2234
    2235
    2236
    2237
    2238
    2239
    2240
    2241
    2242
    2243
    2244
    2245
    2246
    2247
    2248
    2249
    2250
    2251
    2252
    2253
    2254
    2255
    2256
    2257
    2258
    2259
    2260
    2261
    2262
    2263
    2264
    2265
    2266
    2267
    2268
    2269
    2270
    2271
    2272
    2273
    2274
    2275
    2276
    2277
    2278
    2279
    2280
    2281
    2282
    2283
    2284
    2285
    2286
    2287
    2288
    2289
    2290
    2291
    2292
    2293
    2294
    2295
    2296
    2297
    2298
    2299
    2300
    2301
    2302
    2303
    2304
    2305
    2306
    2307
    2308
    2309
    2310
    2311
    2312
    2313
    2314
    2315
    2316
    2317
    2318
    2319
    2320
    2321
    2322
    2323
    2324
    2325
    2326
    2327
    2328
    2329
    2330
    2331
    2332
    2333
    2334
    2335
    2336
    2337
    2338
    2339
    2340
    2341
    2342
    2343
    2344
    2345
    2346
    2347
    2348
    2349
    2350
    2351
    2352
    2353
    2354
    2355
    2356
    2357
    2358
    2359
    2360
    2361
    2362
    2363
    2364
    2365
    2366
    2367
    2368
    2369
    2370
    2371
    2372
    2373
    2374
    2375
    2376
    2377
    2378
    2379
    2380
    2381
    2382
    2383
    2384
    2385
    2386
    2387
    2388
    2389
    2390
    2391
    2392
    2393
    2394
    2395
    2396
    2397
    2398
    2399
    2400
    2401
    2402
    2403
    2404
    2405
    2406
    2407
    2408
    2409
    2410
    2411
    2412
    2413
    2414
    2415
    2416
    2417
    2418
    2419
    2420
    2421
    2422
    2423
    2424
    2425
    2426
    2427
    2428
    2429
    2430
    2431
    2432
    2433
    2434
    2435
    2436
    2437
    2438
    2439
    2440
    2441
    2442
    2443
    2444
    2445
    2446
    2447
    2448
    2449
    2450
    2451
    2452
    2453
    2454
    2455
    2456
    2457
    2458
    2459
    2460
    2461
    2462
    2463
    2464
    2465
    2466
    2467
    2468
    2469
    2470
    2471
    2472
    2473
    2474
    2475
    2476
    2477
    2478
    2479
    2480
    2481
    2482
    2483
    2484
    2485
    2486
    2487
    2488
    2489
    2490
    2491
    2492
    2493
    2494
    2495
    2496
    2497
    2498
    2499
    2500
    2501
    2502
    2503
    2504
    2505
    2506
    2507
    2508
    2509
    2510
    2511
    2512
    2513
    2514
    2515
    2516
    2517
    2518
    2519
    2520
    2521
    2522
    2523
    2524
    2525
    2526
    2527
    2528
    2529
    2530
    2531
    2532
    2533
    2534
    2535
    2536
    2537
    2538
    2539
    2540
    2541
    2542
    2543
    2544
    2545
    2546
    2547
    2548
    2549
    2550
    2551
    2552
    2553
    2554
    2555
    2556
    2557
    2558
    2559
    2560
    2561
    2562
    2563
    2564
    2565
    2566
    2567
    2568
    2569
    2570
    2571
    2572
    2573
    2574
    2575
    2576
    2577
    2578
    2579
    2580
    2581
    2582
    2583
    2584
    2585
    2586
    2587
    2588
    2589
    2590
    2591
    2592
    2593
    2594
    2595
    2596
    2597
    2598
    2599
    2600
    2601
    2602
    2603
    2604
    2605
    2606
    2607
    2608
    2609
    2610
    2611
    2612
    2613
    2614
    2615
    2616
    2617
    2618
    2619
    2620
    2621
    2622
    2623
    2624
    2625
    2626
    2627
    2628
    2629
    2630
    2631
    2632
    2633
    2634
    2635
    2636
    2637
    2638
    2639
    2640
    2641
    2642
    2643
    2644
    2645
    2646
    2647
    2648
    2649
    2650
    2651
    2652
    2653
    2654
    2655
    2656
    2657
    2658
    2659
    2660
    2661
    2662
    2663
    2664
    2665
    2666
    2667
    2668
    2669
    2670
    2671
    2672
    2673
    2674
    2675
    2676
    2677
    2678
    2679
    2680
    2681
    2682
    2683
    2684
    2685
    2686
    2687
    2688
    2689
    2690
    2691
    2692
    2693
    2694
    2695
    2696
    2697
    2698
    2699
    2700
    2701
    2702
    2703
    2704
    2705
    2706
    2707
    2708
    2709
    2710
    2711
    2712
    2713
    2714
    2715
    2716
    2717
    2718
    2719
    2720
    2721
    2722
    2723
    2724
    2725
    2726
    2727
    2728
    2729
    2730
    2731
    2732
    2733
    2734
    2735
    2736
    2737
    2738
    2739
    2740
    2741
    2742
    2743
    2744
    2745
    2746
    2747
    2748
    2749
    2750
    2751
    2752
    2753
    2754
    2755
    2756
    2757
    2758
    2759
    2760
    2761
    2762
    2763
    2764
    2765
    2766
    2767
    2768
    2769
    2770
    2771
    2772
    2773
    2774
    2775
    2776
    2777
    2778
    2779
    2780
    2781
    2782
    2783
    2784
    2785
    2786
    2787
    2788
    2789
    2790
    2791
    2792
    2793
    2794
    2795
    2796
    2797
    2798
    2799
    2800
    2801
    2802
    2803
    2804
    2805
    2806
    2807
    2808
    2809
    2810
    2811
    2812
    2813
    2814
    2815
    2816
    2817
    2818
    2819
    2820
    2821
    2822
    2823
    2824
    2825
    2826
    2827
    2828
    2829
    2830
    2831
    2832
    2833
    2834
    2835
    2836
    2837
    2838
    2839
    2840
    2841
    2842
    2843
    2844
    2845
    2846
    2847
    2848
    2849
    2850
    2851
    2852
    2853
    2854
    2855
    2856
    2857
    2858
    2859
    2860
    2861
    2862
    2863
    2864
    2865
    2866
    2867
    2868
    2869
    2870
    2871
    2872
    2873
    2874
    2875
    2876
    2877
    2878
    2879
    2880
    2881
    2882
    2883
    2884
    2885
    2886
    2887
    2888
    2889
    2890
    2891
    2892
    2893
    2894
    2895
    2896
    2897
    2898
    2899
    2900
    2901
    2902
    2903
    2904
    2905
    2906
    2907
    2908
    2909
    2910
    2911
    2912
    2913
    2914
    2915
    2916
    2917
    2918
    2919
    2920
    2921
    2922
    2923
    2924
    2925
    2926
    2927
    2928
    2929
    2930
    2931
    2932
    2933
    2934
    2935
    2936
    2937
    2938
    2939
    2940
    2941
    2942
    2943
    2944
    2945
    2946
    2947
    2948
    2949
    2950
    2951
    2952
    2953
    2954
    2955
    2956
    2957
    2958
    2959
    2960
    2961
    2962
    2963
    2964
    2965
    2966
    2967
    2968
    2969
    2970
    2971
    2972
    2973
    2974
    2975
    2976
    2977
    2978
    2979
    2980
    2981
    2982
    2983
    2984
    2985
    2986
    2987
    2988
    2989
    2990
    2991
    2992
    2993
    2994
    2995
    2996
    2997
    2998
    2999
    3000
    3001
    3002
    3003
    3004
    3005
    3006
    3007
    3008
    3009
    3010
    3011
    3012
    3013
    3014
    3015
    3016
    3017
    3018
    3019
    3020
    3021
    3022
    3023
    3024
    3025
    3026
    3027
    3028
    3029
    3030
    3031
    3032
    3033
    3034
    3035
    3036
    3037
    3038
    3039
    3040
    3041
    3042
    3043
    3044
    3045
    3046
    3047
    3048
    3049
    3050
    3051
    3052
    3053
    3054
    3055
    3056
    3057
    3058
    3059
    3060
    3061
    3062
    3063
    3064
    3065
    3066
    3067
    3068
    3069
    3070
    3071
    3072
    3073
    3074
    3075
    3076
    3077
    3078
    3079
    3080
    3081
    3082
    3083
    3084
    3085
    3086
    3087
    3088
    3089
    3090
    3091
    3092
    3093
    3094
    3095
    3096
    3097
    3098
    3099
    3100
    3101
    3102
    3103
    3104
    3105
    3106
    3107
    3108
    3109
    3110
    3111
    3112
    3113
    3114
    3115
    3116
    3117
    3118
    3119
    3120
    3121
    3122
    3123
    3124
    3125
    3126
    3127
    3128
    3129
    3130
    3131
    3132
    3133
    3134
    3135
    3136
    3137
    3138
    3139
    3140
    3141
    3142
    3143
    3144
    3145
    3146
    3147
    3148
    3149
    3150
    3151
    3152
    3153
    3154
    3155
    3156
    3157
    3158
    3159
    3160
    3161
    3162
    3163
    3164
    3165
    3166
    3167
    3168
    3169
    3170
    3171
    3172
    3173
    3174
    3175
    3176
    3177
    3178
    3179
    3180
    3181
    3182
    3183
    3184
    3185
    3186
    3187
    3188
    3189
    3190
    3191
    3192
    3193
    3194
    3195
    3196
    3197
    3198
    3199
    3200
    3201
    3202
    3203
    3204
    3205
    3206
    3207
    3208
    3209
    3210
    3211
    3212
    3213
    3214
    3215
    3216
    3217
    3218
    3219
    3220
    3221
    3222
    3223
    3224
    3225
    3226
    3227
    3228
    3229
    3230
    3231
    3232
    3233
    3234
    3235
    3236
    3237
    3238
    3239
    3240
    3241
    3242
    3243
    3244
    3245
    3246
    3247
    3248
    3249
    3250
    3251
    3252
    3253
    3254
    3255
    3256
    3257
    3258
    3259
    3260
    3261
    3262
    3263
    3264
    3265
    3266
    3267
    3268
    3269
    3270
    3271
    3272
    3273
    3274
    3275
    3276
    3277
    3278
    3279
    3280
    3281
    3282
    3283
    3284
    3285
    3286
    3287
    3288
    3289
    3290
    3291
    3292
    3293
    3294
    3295
    3296
    3297
    3298
    3299
    3300
    3301
    3302
    3303
    3304
    3305
    3306
    3307
    3308
    3309
    3310
    3311
    3312
    3313
    3314
    3315
    3316
    3317
    3318
    3319
    3320
    3321
    3322
    3323
    3324
    3325
    3326
    3327
    3328
    3329
    3330
    3331
    3332
    3333
    3334
    3335
    3336
    3337
    3338
    3339
    3340
    3341
    3342
    3343
    3344
    3345
    3346
    3347
    3348
    3349
    3350
    3351
    3352
    3353
    3354
    3355
    3356
    3357
    3358
    3359
    3360
    3361
    3362
    3363
    3364
    3365
    3366
    3367
    3368
    3369
    3370
    3371
    3372
    3373
    3374
    3375
    3376
    3377
    3378
    3379
    3380
    3381
    3382
    3383
    3384
    3385
    3386
    3387
    3388
    3389
    3390
    3391
    3392
    3393
    3394
    3395
    3396
    3397
    3398
    3399
    3400
    3401
    3402
    3403
    3404
    3405
    3406
    3407
    3408
    3409
    3410
    3411
    3412
    3413
    3414
    3415
    3416
    3417
    3418
    3419
    3420
    3421
    3422
    3423
    3424
    3425
    3426
    3427
    3428
    3429
    3430
    3431
    3432
    3433
    3434
    3435
    3436
    3437
    3438
    3439
    3440
    3441
    3442
    3443
    3444
    3445
    3446
    3447
    3448
    3449
    3450
    3451
    3452
    3453
    3454
    3455
    3456
    3457
    3458
    3459
    3460
    3461
    3462
    3463
    3464
    3465
    3466
    3467
    3468
    3469
    3470
    3471
    3472
    3473
    3474
    3475
    3476
    3477
    3478
    3479
    3480
    3481
    3482
    3483
    3484
    3485
    3486
    3487
    3488
    3489
    3490
    3491
    3492
    3493
    3494
    3495
    3496
    3497
    3498
    3499
    3500
    3501
    3502
    3503
    3504
    3505
    3506
    3507
    3508
    3509
    3510
    3511
    3512
    3513
    3514
    3515
    3516
    3517
    3518
    3519
    3520
    3521
    3522
    3523
    3524
    3525
    3526
    3527
    3528
    3529
    3530
    3531
    3532
    3533
    3534
    3535
    3536
    3537
    3538
    3539
    3540
    3541
    3542
    3543
    3544
    3545
    3546
    3547
    3548
    3549
    3550
    3551
    3552
    3553
    3554
    3555
    3556
    3557
    3558
    3559
    3560
    3561
    3562
    3563
    3564
    3565
    3566
    3567
    3568
    3569
    3570
    3571
    3572
    3573
    3574
    3575
    3576
    3577
    3578
    3579
    3580
    3581
    3582
    3583
    3584
    3585
    3586
    3587
    3588
    3589
    3590
    3591
    3592
    3593
    3594
    3595
    3596
    3597
    3598
    3599
    3600
    3601
    3602
    3603
    3604
    3605
    3606
    3607
    3608
    3609
    3610
    3611
    3612
    3613
    3614
    3615
    3616
    3617
    3618
    3619
    3620
    3621
    3622
    3623
    3624
    3625
    3626
    3627
    3628
    3629
    3630
    3631
    3632
    3633
    3634
    3635
    3636
    3637
    3638
    3639
    3640
    3641
    3642
    3643
    3644
    3645
    3646
    3647
    3648
    3649
    3650
    3651
    3652
    3653
    3654
    3655
    3656
    3657
    3658
    3659
    3660
    3661
    3662
    3663
    3664
    3665
    3666
    3667
    3668
    3669
    3670
    3671
    3672
    3673
    3674
    3675
    3676
    3677
    3678
    3679
    3680
    3681
    3682
    3683
    3684
    3685
    3686
    3687
    3688
    3689
    3690
    3691
    3692
    3693
    3694
    3695
    3696
    3697
    3698
    3699
    3700
    3701
    3702
    3703
    3704
    3705
    3706
    3707
    3708
    3709
    3710
    3711
    3712
    3713
    3714
    3715
    3716
    3717
    3718
    3719
    3720
    3721
    3722
    3723
    3724
    3725
    3726
    3727
    3728
    3729
    3730
    3731
    3732
    3733
    3734
    3735
    3736
    3737
    3738
    3739
    3740
    3741
    3742
    3743
    3744
    3745
    3746
    3747
    3748
    3749
    3750
    3751
    3752
    3753
    3754
    3755
    3756
    3757
    3758
    3759
    3760
    3761
    3762
    3763
    3764
    3765
    3766
    3767
    3768
    3769
    3770
    3771
    3772
    3773
    3774
    3775
    3776
    3777
    3778
    3779
    3780
    3781
    3782
    3783
    3784
    3785
    3786
    3787
    3788
    3789
    3790
    3791
    3792
    3793
    3794
    3795
    3796
    3797
    3798
    3799
    3800
    3801
    3802
    3803
    3804
    3805
    3806
    3807
    3808
    3809
    3810
    3811
    3812
    3813
    3814
    3815
    3816
    3817
    3818
    3819
    3820
    3821
    3822
    3823
    3824
    3825
    3826
    3827
    3828
    3829
    3830
    3831
    3832
    3833
    3834
    3835
    3836
    3837
    3838
    3839
    3840
    3841
    3842
    3843
    3844
    3845
    3846
    3847
    3848
    3849
    3850
    3851
    3852
    3853
    3854
    3855
    3856
    3857
    3858
    3859
    3860
    3861
    3862
    3863
    3864
    3865
    3866
    3867
    3868
    3869
    3870
    3871
    3872
    3873
    3874
    3875
    3876
    3877
    3878
    3879
    3880
    3881
    3882
    3883
    3884
    3885
    3886
    3887
    3888
    3889
    3890
    3891
    3892
    3893
    3894
    3895
    3896
    3897
    3898
    3899
    3900
    3901
    3902
    3903
    3904
    3905
    3906
    3907
    3908
    3909
    3910
    3911
    3912
    3913
    3914
    3915
    3916
    3917
    3918
    3919
    3920
    3921
    3922
    3923
    3924
    3925
    3926
    3927
    3928
    3929
    3930
    3931
    3932
    3933
    3934
    3935
    3936
    3937
    3938
    3939
    3940
    3941
    3942
    3943
    3944
    3945
    3946
    3947
    3948
    3949
    3950
    3951
    3952
    3953
    3954
    3955
    3956
    3957
    3958
    3959
    3960
    3961
    3962
    3963
    3964
    3965
    3966
    3967
    3968
    3969
    3970
    3971
    3972
    3973
    3974
    3975
    3976
    3977
    3978
    3979
    3980
    3981
    3982
    3983
    3984
    3985
    3986
    3987
    3988
    3989
    3990
    3991
    3992
    3993
    3994
    3995
    3996
    3997
    3998
    3999
    4000
    4001
    4002
    4003
    4004
    4005
    4006
    4007
    4008
    4009
    4010
    4011
    4012
    4013
    4014
    4015
    4016
    4017
    4018
    4019
    4020
    4021
    4022
    4023
    4024
    4025
    4026
    4027
    4028
    4029
    4030
    4031
    4032
    4033
    4034
    4035
    4036
    4037
    4038
    4039
    4040
    4041
    4042
    4043
    4044
    4045
    4046
    4047
    4048
    4049
    4050
    4051
    4052
    4053
    4054
    4055
    4056
    4057
    4058
    4059
    4060
    4061
    4062
    4063
    4064
    4065
    4066
    4067
    4068
    4069
    4070
    4071
    4072
    4073
    4074
    4075
    4076
    4077
    4078
    4079
    4080
    4081
    4082
    4083
    4084
    4085
    4086
    4087
    4088
    4089
    4090
    4091
    4092
    4093
    4094
    4095
    4096
    4097
    4098
    4099
    4100
    4101
    4102
    4103
    4104
    4105
    4106
    4107
    4108
    4109
    4110
    4111
    4112
    4113
    4114
    4115
    4116
    4117
    4118
    4119
    4120
    4121
    4122
    4123
    4124
    4125
    4126
    4127
    4128
    4129
    4130
    4131
    4132
    4133
    4134
    4135
    4136
    4137
    4138
    4139
    4140
    4141
    4142
    4143
    4144
    4145
    4146
    4147
    4148
    4149
    4150
    4151
    4152
    4153
    4154
    4155
    4156
    4157
    4158
    4159
    4160
    4161
    4162
    4163
    4164
    4165
    4166
    4167
    4168
    4169
    4170
    4171
    4172
    4173
    4174
    4175
    4176
    4177
    4178
    4179
    4180
    4181
    4182
    4183
    4184
    4185
    4186
    4187
    4188
    4189
    4190
    4191
    4192
    4193
    4194
    4195
    4196
    4197
    4198
    4199
    4200
    4201
    4202
    4203
    4204
    4205
    4206
    4207
    4208
    4209
    4210
    4211
    4212
    4213
    4214
    4215
    4216
    4217
    4218
    4219
    4220
    4221
    4222
    4223
    4224
    4225
    4226
    4227
    4228
    4229
    4230
    4231
    4232
    4233
    4234
    4235
    4236
    4237
    4238
    4239
    4240
    4241
    4242
    4243
    4244
    4245
    4246
    4247
    4248
    4249
    4250
    4251
    4252
    4253
    4254
    4255
    4256
    4257
    4258
    4259
    4260
    4261
    4262
    4263
    4264
    4265
    4266
    4267
    4268
    4269
    4270
    4271
    4272
    4273
    4274
    4275
    4276
    4277
    4278
    4279
    4280
    4281
    4282
    4283
    4284
    4285
    4286
    4287
    4288
    4289
    4290
    4291
    4292
    4293
    4294
    4295
    4296
    4297
    4298
    4299
    4300
    4301
    4302
    4303
    4304
    4305
    4306
    4307
    4308
    4309
    4310
    4311
    4312
    4313
    4314
    4315
    4316
    4317
    4318
    4319
    4320
    4321
    4322
    4323
    4324
    4325
    4326
    4327
    4328
    4329
    4330
    4331
    4332
    4333
    4334
    4335
    4336
    4337
    4338
    4339
    4340
    4341
    4342
    4343
    4344
    4345
    4346
    4347
    4348
    4349
    4350
    4351
    4352
    4353
    4354
    4355
    4356
    4357
    4358
    4359
    4360
    4361
    4362
    4363
    4364
    4365
    4366
    4367
    4368
    4369
    4370
    4371
    4372
    4373
    4374
    4375
    4376
    4377
    4378
    4379
    4380
    4381
    4382
    4383
    4384
    4385
    4386
    4387
    4388
    4389
    4390
    4391
    4392
    4393
    4394
    4395
    4396
    4397
    4398
    4399
    4400
    4401
    4402
    4403
    4404
    4405
    4406
    4407
    4408
    4409
    4410
    4411
    4412
    4413
    4414
    4415
    4416
    4417
    4418
    4419
    4420
    4421
    4422
    4423
    4424
    4425
    4426
    4427
    4428
    4429
    4430
    4431
    4432
    4433
    4434
    4435
    4436
    4437
    4438
    4439
    4440
    4441
    4442
    4443
    4444
    4445
    4446
    4447
    4448
    4449
    4450
    4451
    4452
    4453
    4454
    4455
    4456
    4457
    4458
    4459
    4460
    4461
    4462
    4463
    4464
    4465
    4466
    4467
    4468
    4469
    4470
    4471
    4472
    4473
    4474
    4475
    4476
    4477
    4478
    4479
    4480
    4481
    4482
    4483
    4484
    4485
    4486
    4487
    4488
    4489
    4490
    4491
    4492
    4493
    4494
    4495
    4496
    4497
    4498
    4499
    4500
    4501
    4502
    4503
    4504
    4505
    4506
    4507
    4508
    4509
    4510
    4511
    4512
    4513
    4514
    4515
    4516
    4517
    4518
    4519
    4520
    4521
    4522
    4523
    4524
    4525
    4526
    4527
    4528
    4529
    4530
    4531
    4532
    4533
    4534
    4535
    4536
    4537
    4538
    4539
    4540
    4541
    4542
    4543
    4544
    4545
    4546
    4547
    4548
    4549
    4550
    4551
    4552
    4553
    4554
    4555
    4556
    4557
    4558
    4559
    4560
    4561
    4562
    4563
    4564
    4565
    4566
    4567
    4568
    4569
    4570
    4571
    4572
    4573
    4574
    4575
    4576
    4577
    4578
    4579
    4580
    4581
    4582
    4583
    4584
    4585
    4586
    4587
    4588
    4589
    4590
    4591
    4592
    4593
    4594
    4595
    4596
    4597
    4598
    4599
    4600
    4601
    4602
    4603
    4604
    4605
    4606
    4607
    4608
    4609
    4610
    4611
    4612
    4613
    4614
    4615
    4616
    4617
    4618
    4619
    4620
    4621
    4622
    4623
    4624
    4625
    4626
    4627
    4628
    4629
    4630
    4631
    4632
    4633
    4634
    4635
    4636
    4637
    4638
    4639
    4640
    4641
    4642
    4643
    4644
    4645
    4646
    4647
    4648
    4649
    4650
    4651
    4652
    4653
    4654
    4655
    4656
    4657
    4658
    4659
    4660
    4661
    4662
    4663
    4664
    4665
    4666
    4667
    4668
    4669
    4670
    4671
    4672
    4673
    4674
    4675
    4676
    4677
    4678
    4679
    4680
    4681
    4682
    4683
    4684
    4685
    4686
    4687
    4688
    4689
    4690
    4691
    4692
    4693
    4694
    4695
    4696
    4697
    4698
    4699
    4700
    4701
    4702
    4703
    4704
    4705
    4706
    4707
    4708
    4709
    4710
    4711
    4712
    4713
    4714
    4715
    4716
    4717
    4718
    4719
    4720
    4721
    4722
    4723
    4724
    4725
    4726
    4727
    4728
    4729
    4730
    4731
    4732
    4733
    4734
    4735
    4736
    4737
    4738
    4739
    4740
    4741
    4742
    4743
    4744
    4745
    4746
    4747
    4748
    4749
    4750
    4751
    4752
    4753
    4754
    4755
    4756
    4757
    4758
    4759
    4760
    4761
    4762
    4763
    4764
    4765
    4766
    4767
    4768
    4769
    4770
    4771
    4772
    4773
    4774
    4775
    4776
    4777
    4778
    4779
    4780
    4781
    4782
    4783
    4784
    4785
    4786
    4787
    4788
    4789
    4790
    4791
    4792
    4793
    4794
    4795
    4796
    4797
    4798
    4799
    4800
    4801
    4802
    4803
    4804
    4805
    4806
    4807
    4808
    4809
    4810
    4811
    4812
    4813
    4814
    4815
    4816
    4817
    4818
    4819
    4820
    4821
    4822
    4823
    4824
    4825
    4826
    4827
    4828
    4829
    4830
    4831
    4832
    4833
    4834
    4835
    4836
    4837
    4838
    4839
    4840
    4841
    4842
    4843
    4844
    4845
    4846
    4847
    4848
    4849
    4850
    4851
    4852
    4853
    4854
    4855
    4856
    4857
    4858
    4859
    4860
    4861
    4862
    4863
    4864
    4865
    4866
    4867
    4868
    4869
    4870
    4871
    4872
    4873
    4874
    4875
    4876
    4877
    4878
    4879
    4880
    4881
    4882
    4883
    4884
    4885
    4886
    4887
    4888
    4889
    4890
    4891
    4892
    4893
    4894
    4895
    4896
    4897
    4898
    4899
    4900
    4901
    4902
    4903
    4904
    4905
    4906
    4907
    4908
    4909
    4910
    4911
    4912
    4913
    4914
    4915
    4916
    4917
    4918
    4919
    4920
    4921
    4922
    4923
    4924
    4925
    4926
    4927
    4928
    4929
    4930
    4931
    4932
    4933
    4934
    4935
    4936
    4937
    4938
    4939
    4940
    4941
    4942
    4943
    4944
    4945
    4946
    4947
    4948
    4949
    4950
    4951
    4952
    4953
    4954
    4955
    4956
    4957
    4958
    4959
    4960
    4961
    4962
    4963
    4964
    4965
    4966
    4967
    4968
    4969
    4970
    4971
    4972
    4973
    4974
    4975
    4976
    4977
    4978
    4979
    4980
    4981
    4982
    4983
    4984
    4985
    4986
    4987
    4988
    4989
    4990
    4991
    4992
    4993
    4994
    4995
    4996
    4997
    4998
    4999
    5000
    5001
    5002
    5003
    5004
    5005
    5006
    5007
    5008
    5009
    5010
    5011
    5012
    5013
    5014
    5015
    5016
    5017
    5018
    5019
    5020
    5021
    5022
    5023
    5024
    5025
    5026
    5027
    5028
    5029
    5030
    5031
    5032
    5033
    5034
    5035
    5036
    5037
    5038
    5039
    5040
    5041
    5042
    5043
    5044
    5045
    5046
    5047
    5048
    5049
    5050
    5051
    5052
    5053
    5054
    5055
    5056
    5057
    5058
    5059
    5060
    5061
    5062
    5063
    5064
    5065
    5066
    5067
    5068
    5069
    5070
    5071
    5072
    5073
    5074
    5075
    5076
    5077
    5078
    5079
    5080
    5081
    5082
    5083
    5084
    5085
    5086
    5087
    5088
    5089
    5090
    5091
    5092
    5093
    5094
    5095
    5096
    5097
    5098
    5099
    5100
    5101
    5102
    5103
    5104
    5105
    5106
    5107
    5108
    5109
    5110
    5111
    5112
    5113
    5114
    5115
    5116
    5117
    5118
    5119
    5120
    5121
    5122
    5123
    5124
    5125
    5126
    5127
    5128
    5129
    5130
    5131
    5132
    5133
    5134
    5135
    5136
    5137
    5138
    5139
    5140
    5141
    5142
    5143
    5144
    5145
    5146
    5147
    5148
    5149
    5150
    5151
    5152
    5153
    5154
    5155
    5156
    5157
    5158
    5159
    5160
    5161
    5162
    5163
    5164
    5165
    5166
    5167
    5168
    5169
    5170
    5171
    5172
    5173
    5174
    5175
    5176
    5177
    5178
    5179
    5180
    5181
    5182
    5183
    5184
    5185
    5186
    5187
    5188
    5189
    5190
    5191
    5192
    5193
    5194
    5195
    5196
    5197
    5198
    5199
    5200
    5201
    5202
    5203
    5204
    5205
    5206
    5207
    5208
    5209
    5210
    5211
    5212
    5213
    5214
    5215
    5216
    5217
    5218
    5219
    5220
    5221
    5222
    5223
    5224
    5225
    5226
    5227
    5228
    5229
    5230
    5231
    5232
    5233
    5234
    5235
    5236
    5237
    5238
    5239
    5240
    5241
    5242
    5243
    5244
    5245
    5246
    5247
    5248
    5249
    5250
    5251
    5252
    5253
    5254
    5255
    5256
    5257
    5258
    5259
    5260
    5261
    5262
    5263
    5264
    5265
    5266
    5267
    5268
    5269
    5270
    5271
    5272
    5273
    5274
    5275
    5276
    5277
    5278
    5279
    5280
    5281
    5282
    5283
    5284
    5285
    5286
    5287
    5288
    5289
    5290
    5291
    5292
    5293
    5294
    5295
    5296
    5297
    5298
    5299
    5300
    5301
    5302
    5303
    5304
    5305
    5306
    5307
    5308
    5309
    5310
    5311
    5312
    5313
    5314
    5315
    5316
    5317
    5318
    5319
    5320
    5321
    5322
    5323
    5324
    5325
    5326
    5327
    5328
    5329
    5330
    5331
    5332
    5333
    5334
    5335
    5336
    5337
    5338
    5339
    5340
    5341
    5342
    5343
    5344
    5345
    5346
    5347
    5348
    5349
    5350
    5351
    5352
    5353
    5354
    5355
    5356
    5357
    5358
    5359
    5360
    5361
    5362
    5363
    5364
    5365
    5366
    5367
    5368
    5369
    5370
    5371
    5372
    5373
    5374
    5375
    5376
    5377
    5378
    5379
    5380
    5381
    5382
    5383
    5384
    5385
    5386
    5387
    5388
    5389
    5390
    5391
    5392
    5393
    5394
    5395
    5396
    5397
    5398
    5399
    5400
    5401
    5402
    5403
    5404
    5405
    5406
    5407
    5408
    5409
    5410
    5411
    5412
    5413
    5414
    5415
    5416
    5417
    5418
    5419
    5420
    5421
    5422
    5423
    5424
    5425
    5426
    5427
    5428
    5429
    5430
    5431
    5432
    5433
    5434
    5435
    5436
    5437
    5438
    5439
    5440
    5441
    5442
    5443
    5444
    5445
    5446
    5447
    5448
    5449
    5450
    5451
    5452
    5453
    5454
    5455
    5456
    5457
    5458
    5459
    5460
    5461
    5462
    5463
    5464
    5465
    5466
    5467
    5468
    5469
    5470
    5471
    5472
    5473
    5474
    5475
    5476
    5477
    5478
    5479
    5480
    5481
    5482
    5483
    5484
    5485
    5486
    5487
    5488
    5489
    5490
    5491
    5492
    5493
    5494
    5495
    5496
    5497
    5498
    5499
    5500
    5501
    5502
    5503
    5504
    5505
    5506
    5507
    5508
    5509
    5510
    5511
    5512
    5513
    5514
    5515
    5516
    5517
    5518
    5519
    5520
    5521
    5522
    5523
    5524
    5525
    5526
    5527
    5528
    5529
    5530
    5531
    5532
    5533
    5534
    5535
    5536
    5537
    5538
    5539
    5540
    5541
    5542
    5543
    5544
    5545
    5546
    5547
    5548
    5549
    5550
    5551
    5552
    5553
    5554
    5555
    5556
    5557
    5558
    5559
    5560
    5561
    5562
    5563
    5564
    5565
    5566
    5567
    5568
    5569
    5570
    5571
    5572
    5573
    5574
    5575
    5576
    5577
    5578
    5579
    5580
    5581
    5582
    5583
    5584
    5585
    5586
    5587
    5588
    5589
    5590
    5591
    5592
    5593
    5594
    5595
    5596
    5597
    5598
    5599
    5600
    5601
    5602
    5603
    5604
    5605
    5606
    5607
    5608
    5609
    5610
    5611
    5612
    5613
    5614
    5615
    5616
    5617
    5618
    5619
    5620
    5621
    5622
    5623
    5624
    5625
    5626
    5627
    5628
    5629
    5630
    5631
    5632
    5633
    5634
    5635
    5636
    5637
    5638
    5639
    5640
    5641
    5642
    5643
    5644
    5645
    5646
    5647
    5648
    5649
    5650
    5651
    5652
    5653
    5654
    5655
    5656
    5657
    5658
    5659
    5660
    5661
    5662
    5663
    5664
    5665
    5666
    5667
    5668
    5669
    5670
    5671
    5672
    5673
    5674
    5675
    5676
    5677
    5678
    5679
    5680
    5681
    5682
    5683
    5684
    5685
    5686
    5687
    5688
    5689
    5690
    5691
    5692
    5693
    5694
    5695
    5696
    5697
    5698
    5699
    5700
    5701
    5702
    5703
    5704
    5705
    5706
    5707
    5708
    5709
    5710
    5711
    5712
    5713
    5714
    5715
    5716
    5717
    5718
    5719
    5720
    5721
    5722
    5723
    5724
    5725
    5726
    5727
    5728
    5729
    5730
    5731
    5732
    5733
    5734
    5735
    5736
    5737
    5738
    5739
    5740
    5741
    5742
    5743
    5744
    5745
    5746
    5747
    5748
    5749
    5750
    5751
    5752
    5753
    5754
    5755
    5756
    5757
    5758
    5759
    5760
    5761
    5762
    5763
    5764
    5765
    5766
    5767
    5768
    5769
    5770
    5771
    5772
    5773
    5774
    5775
    5776
    5777
    5778
    5779
    5780
    5781
    5782
    5783
    5784
    5785
    5786
    5787
    5788
    5789
    5790
    5791
    5792
    5793
    5794
    5795
    5796
    5797
    5798
    5799
    5800
    5801
    5802
    5803
    5804
    5805
    5806
    5807
    5808
    5809
    5810
    5811
    5812
    5813
    5814
    5815
    5816
    5817
    5818
    5819
    5820
    5821
    5822
    5823
    5824
    5825
    5826
    5827
    5828
    5829
    5830
    5831
    5832
    5833
    5834
    5835
    5836
    5837
    5838
    5839
    5840
    5841
    5842
    5843
    5844
    5845
    5846
    5847
    5848
    5849
    5850
    5851
    5852
    5853
    5854
    5855
    5856
    5857
    5858
    5859
    5860
    5861
    5862
    5863
    5864
    5865
    5866
    5867
    5868
    5869
    5870
    5871
    5872
    5873
    5874
    5875
    5876
    5877
    5878
    5879
    5880
    5881
    5882
    5883
    5884
    5885
    5886
    5887
    5888
    5889
    5890
    5891
    5892
    5893
    5894
    5895
    5896
    5897
    5898
    5899
    5900
    5901
    5902
    5903
    5904
    5905
    5906
    5907
    5908
    5909
    5910
    5911
    5912
    5913
    5914
    5915
    5916
    5917
    5918
    5919
    5920
    5921
    5922
    5923
    5924
    5925
    5926
    5927
    5928
    5929
    5930
    5931
    5932
    5933
    5934
    5935
    5936
    5937
    5938
    5939
    5940
    5941
    5942
    5943
    5944
    5945
    5946
    5947
    5948
    5949
    5950
    5951
    5952
    5953
    5954
    5955
    5956
    5957
    5958
    5959
    5960
    5961
    5962
    5963
    5964
    5965
    5966
    5967
    5968
    5969
    5970
    5971
    5972
    5973
    5974
    5975
    5976
    5977
    5978
    5979
    5980
    5981
    5982
    5983
    5984
    5985
    5986
    5987
    5988
    5989
    5990
    5991
    5992
    5993
    5994
    5995
    5996
    5997
    5998
    5999
    6000
    6001
    6002
    6003
    6004
    6005
    6006
    6007
    6008
    6009
    6010
    6011
    6012
    6013
    6014
    6015
    6016
    6017
    6018
    6019
    6020
    6021
    6022
    6023
    6024
    6025
    6026
    6027
    6028
    6029
    6030
    6031
    6032
    6033
    6034
    6035
    6036
    6037
    6038
    6039
    6040
    6041
    6042
    6043
    6044
    6045
    6046
    6047
    6048
    6049
    6050
    6051
    6052
    6053
    6054
    6055
    6056
    6057
    6058
    6059
    6060
    6061
    6062
    6063
    6064
    6065
    6066
    6067
    6068
    6069
    6070
    6071
    6072
    6073
    6074
    6075
    6076
    6077
    6078
    6079
    6080
    6081
    6082
    6083
    6084
    6085
    6086
    6087
    6088
    6089
    6090
    6091
    6092
    6093
    6094
    6095
    6096
    6097
    6098
    6099
    6100
    6101
    6102
    6103
    6104
    6105
    6106
    6107
    6108
    6109
    6110
    6111
    6112
    6113
    6114
    6115
    6116
    6117
    6118
    6119
    6120
    6121
    6122
    6123
    6124
    6125
    6126
    6127
    6128
    6129
    6130
    6131
    6132
    6133
    6134
    6135
    6136
    6137
    6138
    6139
    6140
    6141
    6142
    6143
    6144
    6145
    6146
    6147
    6148
    6149
    6150
    6151
    6152
    6153
    6154
    6155
    6156
    6157
    6158
    6159
    6160
    6161
    6162
    6163
    6164
    6165
    6166
    6167
    6168
    6169
    6170
    6171
    6172
    6173
    6174
    6175
    6176
    6177
    6178
    6179
    6180
    6181
    6182
    6183
    6184
    6185
    6186
    6187
    6188
    6189
    6190
    6191
    6192
    6193
    6194
    6195
    6196
    6197
    6198
    6199
    6200
    6201
    6202
    6203
    6204
    6205
    6206
    6207
    6208
    6209
    6210
    6211
    6212
    6213
    6214
    6215
    6216
    6217
    6218
    6219
    6220
    6221
    6222
    6223
    6224
    6225
    6226
    6227
    6228
    6229
    6230
    6231
    6232
    6233
    6234
    6235
    6236
    6237
    6238
    6239
    6240
    6241
    6242
    6243
    6244
    6245
    6246
    6247
    6248
    6249
    6250
    6251
    6252
    6253
    6254
    6255
    6256
    6257
    6258
    6259
    6260
    6261
    6262
    6263
    6264
    6265
    6266
    6267
    6268
    6269
    6270
    6271
    6272
    6273
    6274
    6275
    6276
    6277
    6278
    6279
    6280
    6281
    6282
    6283
    6284
    6285
    6286
    6287
    6288
    6289
    6290
    6291
    6292
    6293
    6294
    6295
    6296
    6297
    6298
    6299
    6300
    6301
    6302
    6303
    6304
    6305
    6306
    6307
    6308
    6309
    6310
    6311
    6312
    6313
    6314
    6315
    6316
    6317
    6318
    6319
    6320
    6321
    6322
    6323
    6324
    6325
    6326
    6327
    6328
    6329
    6330
    6331
    6332
    6333
    6334
    6335
    6336
    6337
    6338
    6339
    6340
    6341
    6342
    6343
    6344
    6345
    6346
    6347
    6348
    6349
    6350
    6351
    6352
    6353
    6354
    6355
    6356
    6357
    6358
    6359
    6360
    6361
    6362
    6363
    6364
    6365
    6366
    6367
    6368
    6369
    6370
    6371
    6372
    6373
    6374
    6375
    6376
    6377
    6378
    6379
    6380
    6381
    6382
    6383
    6384
    6385
    6386
    6387
    6388
    6389
    6390
    6391
    6392
    6393
    6394
    6395
    6396
    6397
    6398
    6399
    6400
    6401
    6402
    6403
    6404
    6405
    6406
    6407
    6408
    6409
    6410
    6411
    6412
    6413
    6414
    6415
    6416
    6417
    6418
    6419
    6420
    6421
    6422
    6423
    6424
    6425
    6426
    6427
    6428
    6429
    6430
    6431
    6432
    6433
    6434
    6435
    6436
    6437
    6438
    6439
    6440
    6441
    6442
    6443
    6444
    6445
    6446
    6447
    6448
    6449
    6450
    6451
    6452
    6453
    6454
    6455
    6456
    6457
    6458
    6459
    6460
    6461
    6462
    6463
    6464
    6465
    6466
    6467
    6468
    6469
    6470
    6471
    6472
    6473
    6474
    6475
    6476
    6477
    6478
    6479
    6480
    6481
    6482
    6483
    6484
    6485
    6486
    6487
    6488
    6489
    6490
    6491
    6492
    6493
    6494
    6495
    6496
    6497
    6498
    6499
    6500
    6501
    6502
    6503
    6504
    6505
    6506
    6507
    6508
    6509
    6510
    6511
    6512
    6513
    6514
    6515
    6516
    6517
    6518
    6519
    6520
    6521
    6522
    6523
    6524
    6525
    6526
    6527
    6528
    6529
    6530
    6531
    6532
    6533
    6534
    6535
    6536
    6537
    6538
    6539
    6540
    6541
    6542
    6543
    6544
    6545
    6546
    6547
    6548
    6549
    6550
    6551
    6552
    6553
    6554
    6555
    6556
    6557
    6558
    6559
    6560
    6561
    6562
    6563
    6564
    6565
    6566
    6567
    6568
    6569
    6570
    6571
    6572
    6573
    6574
    6575
    6576
    6577
    6578
    6579
    6580
    6581
    6582
    6583
    6584
    6585
    6586
    6587
    6588
    6589
    6590
    6591
    6592
    6593
    6594
    6595
    6596
    6597
    6598
    6599
    6600
    6601
    6602
    6603
    6604
    6605
    6606
    6607
    6608
    6609
    6610
    6611
    6612
    6613
    6614
    6615
    6616
    6617
    6618
    6619
    6620
    6621
    6622
    6623
    6624
    6625
    6626
    6627
    6628
    6629
    6630
    6631
    6632
    6633
    6634
    6635
    6636
    6637
    6638
    6639
    6640
    6641
    6642
    6643
    6644
    6645
    6646
    6647
    6648
    6649
    6650
    6651
    6652
    6653
    6654
    6655
    6656
    6657
    6658
    6659
    6660
    6661
    6662
    6663
    6664
    6665
    6666
    6667
    6668
    6669
    6670
    6671
    6672
    6673
    6674
    6675
    6676
    6677
    6678
    6679
    6680
    6681
    6682
    6683
    6684
    6685
    6686
    6687
    6688
    6689
    6690
    6691
    6692
    6693
    6694
    6695
    6696
    6697
    6698
    6699
    6700
    6701
    6702
    6703
    6704
    6705
    6706
    6707
    6708
    6709
    6710
    6711
    6712
    6713
    6714
    6715
    6716
    6717
    6718
    6719
    6720
    6721
    6722
    6723
    6724
    6725
    6726
    6727
    6728
    6729
    6730
    6731
    6732
    6733
    6734
    6735
    6736
    6737
    6738
    6739
    6740
    6741
    6742
    6743
    6744
    6745
    6746
    6747
    6748
    6749
    6750
    6751
    6752
    6753
    6754
    6755
    6756
    6757
    6758
    6759
    6760
    6761
    6762
    6763
    6764
    6765
    6766
    6767
    6768
    6769
    6770
    6771
    6772
    6773
    6774
    6775
    6776
    6777
    6778
    6779
    6780
    6781
    6782
    6783
    6784
    6785
    6786
    6787
    6788
    6789
    6790
    6791
    6792
    6793
    6794
    6795
    6796
    6797
    6798
    6799
    6800
    6801
    6802
    6803
    6804
    6805
    6806
    6807
    6808
    6809
    6810
    6811
    6812
    6813
    6814
    6815
    6816
    6817
    6818
    6819
    6820
    6821
    6822
    6823
    6824
    6825
    6826
    6827
    6828
    6829
    6830
    6831
    6832
    6833
    6834
    6835
    6836
    6837
    6838
    6839
    6840
    6841
    6842
    6843
    6844
    6845
    6846
    6847
    6848
    6849
    6850
    6851
    6852
    6853
    6854
    6855
    6856
    6857
    6858
    6859
    6860
    6861
    6862
    6863
    6864
    6865
    6866
    6867
    6868
    6869
    6870
    6871
    6872
    6873
    6874
    6875
    6876
    6877
    6878
    6879
    6880
    6881
loop_
    _pd_proc_wavelength
    1.540562
    1.544390
_pd_spec_mount_mode     reflection
_pd_spec_mounting
; packed powder pellet
;
_pd_spec_shape     flat_sheet
_pd_spec_size_axial     25
_pd_spec_size_equat     25
_pd_spec_size_thick     1
loop_
    _atom_site_type_symbol
    _atom_site_label
    _atom_site_fract_x
    _atom_site_fract_y
    _atom_site_fract_z
    _atom_site_U_iso_or_equiv
    _atom_site_adp_type
    _atom_site_calc_flag
    _atom_site_refinement_flags
    _atom_site_occupancy
    _atom_site_disorder_assembly
    _atom_site_disorder_group
    Ca Ca_a 0.333333 0.666667 -0.0009(7) 0.008 Uiso d . 0.5 . .
    Ce Ce_a 0.333333 0.666667 -0.0009(7) 0.008 Uiso d . 0.5 . .
    Ce Ce_b 0.23194(13) -0.01214(18) 0.25 0.006 Uiso d . 1 . .
    Si Si_c 0.4040(6) 0.3713(6) 0.25 0.005 Uiso d . 1 . .
    O O1_c 0.3293(13) 0.4865(12) 0.25 0.003 Uiso d . 1 . .
    O O2_c 0.5980(14) 0.4634(13) 0.25 0.003 Uiso d . 1 . .
    O O3_c 0.3410(7) 0.2594(8) 0.0668(9) 0.003 Uiso d . 1 . .
    O O4_d 0 0 0.25 0.003 Uiso d . 1 . .
loop_
    _geom_bond_atom_site_label_1
    _geom_bond_atom_site_label_2
    _geom_bond_site_symmetry_1
    _geom_bond_site_symmetry_2
    _geom_bond_distance
    _geom_bond_publ_flag
    Ca_a Ca_a . 10_554 3.534(7) ?
    Ca_a Ca_a . 10_555 3.559(7) ?
    Ca_a Ce_a . . 0 ?
    Ca_a Ce_a . 10_554 3.534(7) ?
    Ca_a Ce_a . 10_555 3.559(7) ?
    Ca_a Si_c . 4_664 3.246(6) ?
    Ca_a Si_c . 5_564 3.246(8) ?
    Ca_a Si_c . 6_554 3.246(5) ?
    Ca_a O2_c . 4_664 2.437(11) ?
    Ca_a O2_c . 5_564 2.437(10) ?
    Ca_a O2_c . 6_554 2.437(13) ?
    Ce_a Ce_a . 10_554 3.534(7) ?
    Ce_a Ce_a . 10_555 3.559(7) ?
    Ce_a O1_c . . 2.468(10) ?
    Ce_a O1_c . 2_665 2.468(8) ?
    Ce_a O1_c . 3_565 2.468(13) ?
    Ce_a O2_c . 4_664 2.437(11) ?
    Ce_a O2_c . 5_564 2.437(10) ?
    Ce_a O2_c . 6_554 2.437(13) ?
    Ce_b O3_c . 5_555 2.396(7) ?
    Ce_b O3_c . 8_555 2.396(7) ?
    Ce_b O4_d . . 2.2870(15) ?
    Si_c O1_c . . 1.590(16) ?
    Si_c O2_c . . 1.614(13) ?
    Si_c O3_c . . 1.600(7) ?
    Si_c O3_c . 10_555 1.600(7) ?
loop_
    _geom_angle_atom_site_label_1
    _geom_angle_atom_site_label_2
    _geom_angle_atom_site_label_3
    _geom_angle_site_symmetry_1
    _geom_angle_site_symmetry_2
    _geom_angle_site_symmetry_3
    _geom_angle
    _geom_angle_publ_flag
    Ca_a Ca_a Ca_a 10_554 . 10_555 180.0(5) ?
    Ca_a Ca_a Ce_a 10_554 . . 0 ?
    Ca_a Ca_a Ce_a 10_554 . 10_554 0.0(5) ?
    Ca_a Ca_a Ce_a 10_554 . 10_555 180.0(5) ?
    Ca_a Ca_a Si_c 10_554 . 4_664 57.01(10) ?
    Ca_a Ca_a Si_c 10_554 . 5_564 57.01(11) ?
    Ca_a Ca_a Si_c 10_554 . 6_554 57.01(9) ?
    Ca_a Ca_a O2_c 10_554 . 4_664 43.5(3) ?
    Ca_a Ca_a O2_c 10_554 . 5_564 43.5(3) ?
    Ca_a Ca_a O2_c 10_554 . 6_554 43.5(3) ?
    Ca_a Ca_a Ce_a 10_555 . . 0 ?
    Ca_a Ca_a Ce_a 10_555 . 10_554 180.0(5) ?
    Ca_a Ca_a Ce_a 10_555 . 10_555 0.0(5) ?
    Ca_a Ca_a Si_c 10_555 . 4_664 122.99(10) ?
    Ca_a Ca_a Si_c 10_555 . 5_564 122.99(11) ?
    Ca_a Ca_a Si_c 10_555 . 6_554 122.99(9) ?
    Ca_a Ca_a O2_c 10_555 . 4_664 136.5(3) ?
    Ca_a Ca_a O2_c 10_555 . 5_564 136.5(3) ?
    Ca_a Ca_a O2_c 10_555 . 6_554 136.5(3) ?
    Ce_a Ca_a Ce_a . . 10_554 0 ?
    Ce_a Ca_a Ce_a . . 10_555 0 ?
    Ce_a Ca_a Si_c . . 4_664 0 ?
    Ce_a Ca_a Si_c . . 5_564 0 ?
    Ce_a Ca_a Si_c . . 6_554 0 ?
    Ce_a Ca_a O2_c . . 4_664 0 ?
    Ce_a Ca_a O2_c . . 5_564 0 ?
    Ce_a Ca_a O2_c . . 6_554 0 ?
    Ce_a Ca_a Ce_a 10_554 . 10_555 180.0(5) ?
    Ce_a Ca_a Si_c 10_554 . 4_664 57.01(10) ?
    Ce_a Ca_a Si_c 10_554 . 5_564 57.01(11) ?
    Ce_a Ca_a Si_c 10_554 . 6_554 57.01(9) ?
    Ce_a Ca_a O2_c 10_554 . 4_664 43.5(3) ?
    Ce_a Ca_a O2_c 10_554 . 5_564 43.5(3) ?
    Ce_a Ca_a O2_c 10_554 . 6_554 43.5(3) ?
    Ce_a Ca_a Si_c 10_555 . 4_664 122.99(10) ?
    Ce_a Ca_a Si_c 10_555 . 5_564 122.99(11) ?
    Ce_a Ca_a Si_c 10_555 . 6_554 122.99(9) ?
    Ce_a Ca_a O2_c 10_555 . 4_664 136.5(3) ?
    Ce_a Ca_a O2_c 10_555 . 5_564 136.5(3) ?
    Ce_a Ca_a O2_c 10_555 . 6_554 136.5(3) ?
    Si_c Ca_a Si_c 4_664 . 5_564 93.17(18) ?
    Si_c Ca_a Si_c 4_664 . 6_554 93.17(18) ?
    Si_c Ca_a O2_c 4_664 . 4_664 28.7(3) ?
    Si_c Ca_a O2_c 4_664 . 5_564 64.6(4) ?
    Si_c Ca_a O2_c 4_664 . 6_554 97.0(4) ?
    Si_c Ca_a Si_c 5_564 . 6_554 93.17(16) ?
    Si_c Ca_a O2_c 5_564 . 4_664 97.0(3) ?
    Si_c Ca_a O2_c 5_564 . 5_564 28.7(4) ?
    Si_c Ca_a O2_c 5_564 . 6_554 64.6(3) ?
    Si_c Ca_a O2_c 6_554 . 4_664 64.6(3) ?
    Si_c Ca_a O2_c 6_554 . 5_564 97.0(2) ?
    Si_c Ca_a O2_c 6_554 . 6_554 28.7(3) ?
    O2_c Ca_a O2_c 4_664 . 5_564 73.2(5) ?
    O2_c Ca_a O2_c 4_664 . 6_554 73.2(5) ?
    O2_c Ca_a O2_c 5_564 . 6_554 73.2(3) ?
    Ca_a Ce_a Ca_a . . 10_554 0 ?
    Ca_a Ce_a Ca_a . . 10_555 0 ?
    Ca_a Ce_a Ce_a . . 10_554 0 ?
    Ca_a Ce_a Ce_a . . 10_555 0 ?
    Ca_a Ce_a O1_c . . . 0 ?
    Ca_a Ce_a O1_c . . 2_665 0 ?
    Ca_a Ce_a O1_c . . 3_565 0 ?
    Ca_a Ce_a O2_c . . 4_664 0 ?
    Ca_a Ce_a O2_c . . 5_564 0 ?
    Ca_a Ce_a O2_c . . 6_554 0 ?
    Ca_a Ce_a Ca_a 10_554 . 10_555 180.0(5) ?
    Ca_a Ce_a Ce_a 10_554 . 10_554 0.0(5) ?
    Ca_a Ce_a Ce_a 10_554 . 10_555 180.0(5) ?
    Ca_a Ce_a O1_c 10_554 . . 136.1(2) ?
    Ca_a Ce_a O1_c 10_554 . 2_665 136.13(19) ?
    Ca_a Ce_a O1_c 10_554 . 3_565 136.1(3) ?
    Ca_a Ce_a O2_c 10_554 . 4_664 43.5(3) ?
    Ca_a Ce_a O2_c 10_554 . 5_564 43.5(3) ?
    Ca_a Ce_a O2_c 10_554 . 6_554 43.5(3) ?
    Ca_a Ce_a Ce_a 10_555 . 10_554 180.0(5) ?
    Ca_a Ce_a Ce_a 10_555 . 10_555 0.0(5) ?
    Ca_a Ce_a O1_c 10_555 . . 43.9(2) ?
    Ca_a Ce_a O1_c 10_555 . 2_665 43.87(19) ?
    Ca_a Ce_a O1_c 10_555 . 3_565 43.9(3) ?
    Ca_a Ce_a O2_c 10_555 . 4_664 136.5(3) ?
    Ca_a Ce_a O2_c 10_555 . 5_564 136.5(3) ?
    Ca_a Ce_a O2_c 10_555 . 6_554 136.5(3) ?
    Ce_a Ce_a Ce_a 10_554 . 10_555 180.0(5) ?
    Ce_a Ce_a O1_c 10_554 . . 136.1(2) ?
    Ce_a Ce_a O1_c 10_554 . 2_665 136.13(19) ?
    Ce_a Ce_a O1_c 10_554 . 3_565 136.1(3) ?
    Ce_a Ce_a O2_c 10_554 . 4_664 43.5(3) ?
    Ce_a Ce_a O2_c 10_554 . 5_564 43.5(3) ?
    Ce_a Ce_a O2_c 10_554 . 6_554 43.5(3) ?
    Ce_a Ce_a O1_c 10_555 . . 43.9(2) ?
    Ce_a Ce_a O1_c 10_555 . 2_665 43.87(19) ?
    Ce_a Ce_a O1_c 10_555 . 3_565 43.9(3) ?
    Ce_a Ce_a O2_c 10_555 . 4_664 136.5(3) ?
    Ce_a Ce_a O2_c 10_555 . 5_564 136.5(3) ?
    Ce_a Ce_a O2_c 10_555 . 6_554 136.5(3) ?
    O1_c Ce_a O1_c . . 2_665 73.8(4) ?
    O1_c Ce_a O1_c . . 3_565 73.8(4) ?
    O1_c Ce_a O2_c . . 4_664 94.4(3) ?
    O1_c Ce_a O2_c . . 5_564 153.3(4) ?
    O1_c Ce_a O2_c . . 6_554 126.7(3) ?
    O1_c Ce_a O1_c 2_665 . 3_565 73.8(4) ?
    O1_c Ce_a O2_c 2_665 . 4_664 126.7(4) ?
    O1_c Ce_a O2_c 2_665 . 5_564 94.4(3) ?
    O1_c Ce_a O2_c 2_665 . 6_554 153.3(6) ?
    O1_c Ce_a O2_c 3_565 . 4_664 153.3(3) ?
    O1_c Ce_a O2_c 3_565 . 5_564 126.7(5) ?
    O1_c Ce_a O2_c 3_565 . 6_554 94.4(4) ?
    O2_c Ce_a O2_c 4_664 . 5_564 73.2(5) ?
    O2_c Ce_a O2_c 4_664 . 6_554 73.2(5) ?
    O2_c Ce_a O2_c 5_564 . 6_554 73.2(3) ?
    O3_c Ce_b O3_c 5_555 . 8_555 139.4(4) ?
    O3_c Ce_b O4_d 5_555 . . 105.0(2) ?
    O3_c Ce_b O4_d 8_555 . . 105.0(2) ?
    Ca_a Si_c Ca_a 4_665 . 7_665 65.98(17) ?
    Ca_a Si_c O1_c 4_665 . . 136.4(2) ?
    Ca_a Si_c O2_c 4_665 . . 46.6(4) ?
    Ca_a Si_c O3_c 4_665 . . 114.9(5) ?
    Ca_a Si_c O3_c 4_665 . 10_555 62.4(3) ?
    Ca_a Si_c O1_c 7_665 . . 136.4(2) ?
    Ca_a Si_c O2_c 7_665 . . 46.6(4) ?
    Ca_a Si_c O3_c 7_665 . . 62.4(3) ?
    Ca_a Si_c O3_c 7_665 . 10_555 114.9(5) ?
    O1_c Si_c O2_c . . . 114.7(7) ?
    O1_c Si_c O3_c . . . 108.5(5) ?
    O1_c Si_c O3_c . . 10_555 108.5(5) ?
    O2_c Si_c O3_c . . . 108.2(5) ?
    O2_c Si_c O3_c . . 10_555 108.2(5) ?
    O3_c Si_c O3_c . . 10_555 108.6(4) ?
    Ce_a O1_c Ce_a . . 10_555 92.3(5) ?
    Ce_a O1_c Si_c . . . 129.2(3) ?
    Ce_a O1_c Si_c 10_555 . . 129.2(3) ?
    Ca_a O2_c Ca_a 4_665 . 7_665 93.0(5) ?
    Ca_a O2_c Ce_a 4_665 . 4_665 0.0(5) ?
    Ca_a O2_c Ce_a 4_665 . 7_665 93.0(5) ?
    Ca_a O2_c Si_c 4_665 . . 104.7(4) ?
    Ca_a O2_c Ce_a 7_665 . 4_665 93.0(5) ?
    Ca_a O2_c Ce_a 7_665 . 7_665 0.0(5) ?
    Ca_a O2_c Si_c 7_665 . . 104.7(4) ?
    Ce_a O2_c Ce_a 4_665 . 7_665 93.0(5) ?
    Ce_a O2_c Si_c 4_665 . . 104.7(4) ?
    Ce_a O2_c Si_c 7_665 . . 104.7(4) ?
    Ce_b O3_c Si_c 6_554 . . 146.2(5) ?
    Ce_b O4_d Ce_b . . 2_555 120.00(5) ?
    Ce_b O4_d Ce_b . . 3_555 120.00(6) ?
    Ce_b O4_d Ce_b 2_555 . 3_555 120.00(6) ?
loop_
    _geom_torsion_atom_site_label_1
    _geom_torsion_atom_site_label_2
    _geom_torsion_atom_site_label_3
    _geom_torsion_atom_site_label_4
    _geom_torsion_site_symmetry_1
    _geom_torsion_site_symmetry_2
    _geom_torsion_site_symmetry_3
    _geom_torsion_site_symmetry_4
    _geom_torsion
    _geom_torsion_publ_flag
    ? ? ? ? ? ? ? ? ? ?
loop_
    _geom_hbond_atom_site_label_D
    _geom_hbond_atom_site_label_H
    _geom_hbond_atom_site_label_A
    _geom_hbond_site_symmetry_D
    _geom_hbond_site_symmetry_H
    _geom_hbond_site_symmetry_A
    _geom_hbond_distance_DH
    _geom_hbond_distance_HA
    _geom_hbond_distance_DA
    _geom_hbond_angle_DHA
    _geom_hbond_publ_flag
    ? ? ? ? ? ? ? ? ? ? ?
